# Supplementary material for: MNBDR: A Module Network Based Method for Drug Repositioning
Source: Genes (Basel). 2020 Dec 27;12(1):25. doi: 10.3390/genes12010025 (PMC7824496; doi:10.3390/genes12010025)
Supplement: Supplementary file 1 [file genes-12-00025-s001.zip]

Archive with 15 entries (12 files):
- genes-12-00025-s001/
- genes-12-00025-s001/genes-1013750-supplementary/
- genes-12-00025-s001/genes-1013750-supplementary/Supplementary/
- genes-12-00025-s001/genes-1013750-supplementary/Supplementary/FigureS1.tif
- genes-12-00025-s001/genes-1013750-supplementary/Supplementary/FigureS2.tif
- genes-12-00025-s001/genes-1013750-supplementary/Supplementary/FigureS3.tif
- genes-12-00025-s001/genes-1013750-supplementary/Supplementary/FigureS4.tif
- genes-12-00025-s001/genes-1013750-supplementary/Supplementary/FigureS5.tif
- genes-12-00025-s001/genes-1013750-supplementary/Supplementary/FigureS6.tif
- genes-12-00025-s001/genes-1013750-supplementary/Supplementary/Supplementary material-Genes.doc
- genes-12-00025-s001/genes-1013750-supplementary/Supplementary/Table S1.xlsx
- genes-12-00025-s001/genes-1013750-supplementary/Supplementary/Table S2.xlsx
- genes-12-00025-s001/genes-1013750-supplementary/Supplementary/Table S3.xlsx
- genes-12-00025-s001/genes-1013750-supplementary/Supplementary/Table S4.xlsx
- genes-12-00025-s001/genes-1013750-supplementary/Supplementary/Table S5.xlsx
