# Supplementary material for: MNBDR: A Module Network Based Method for Drug Repositioning
Source: Genes (Basel). 2020 Dec 27;12(1):25. doi: 10.3390/genes12010025 (PMC7824496; doi:10.3390/genes12010025)
Supplement: Supplementary file 1 [file genes-12-00025-s001.zip › genes-12-00025-s001/genes-1013750-supplementary/Supplementary/Table S1.xlsx]

## Sheet: Sheet1
Table S1. Drug-Indication relationships (benchmark standard)
Cancer type	BRCA	GBM	LUAD	UCEC	HNSC	THCA	LIHC	PRAD	STAD	COAD	BLCA	CESC	KIRP	ESCA	PAAD	READ	LUSC	KICH	KIRC
Drug name	VORINOSTAT	PANOBINOSTAT	VORINOSTAT	VORINOSTAT	VORINOSTAT	VORINOSTAT	BELINOSTAT	VORINOSTAT	ROMIDEPSIN	BELINOSTAT	VORINOSTAT	VORINOSTAT	ROMIDEPSIN	VORINOSTAT	ROMIDEPSIN	BELINOSTAT	VORINOSTAT	ROMIDEPSIN	VORINOSTAT
	PCI-24781	ROMIDEPSIN	BELINOSTAT	ROMIDEPSIN	AR-42	AR-42	RESMINOSTAT	ROMIDEPSIN	PCI-24781	ROMIDEPSIN	ROMIDEPSIN	BELINOSTAT	PROGESTERONE	ROMIDEPSIN	PCI-24781	ROMIDEPSIN	BELINOSTAT	PROGESTERONE	ROMIDEPSIN
	DANAZOL	VALPROIC ACID	ROMIDEPSIN	PROGESTERONE	PANOBINOSTAT	PANOBINOSTAT	ROMIDEPSIN	PCI-24781	TAMOXIFEN	PCI-24781	PROGESTERONE	ROMIDEPSIN	NORETHINDRONE	TAMOXIFEN	TAMOXIFEN	PCI-24781	ROMIDEPSIN	TAMOXIFEN	PCI-24781
	ANASTROZOLE	BORTEZOMIB	DACINOSTAT	NORETHINDRONE	ROMIDEPSIN	ROMIDEPSIN	PCI-24781	PROGESTERONE	PACLITAXEL	TAMOXIFEN	NORETHINDRONE	PCI-24781	TAMOXIFEN	PACLITAXEL	PACLITAXEL	TAMOXIFEN	DACINOSTAT	LETROZOLE	PROGESTERONE
	TAMOXIFEN	VALPROIC ACID	PCI-24781	DANAZOL	PCI-24781	VALPROIC ACID	TAMOXIFEN	NORETHINDRONE	SORAFENIB	PACLITAXEL	DANAZOL	PROGESTERONE	LETROZOLE	SORAFENIB	SORAFENIB	PACLITAXEL	PCI-24781	PACLITAXEL	NORETHINDRONE
	LETROZOLE	CRENOLANIB	ANASTROZOLE	TAMOXIFEN	VALPROIC ACID	PACLITAXEL	PACLITAXEL	DANAZOL	MARIMASTAT	SORAFENIB	TAMOXIFEN	NORETHINDRONE	PACLITAXEL	MARIMASTAT	MARIMASTAT	SORAFENIB	ANASTROZOLE	SORAFENIB	DANAZOL
	PACLITAXEL	SUNITINIB MALATE	PACLITAXEL	LETROZOLE	PACLITAXEL	CARBOPLATIN	SORAFENIB	TAMOXIFEN	CELECOXIB	MARIMASTAT	LETROZOLE	DANAZOL	SORAFENIB	CELECOXIB	CELECOXIB	MARIMASTAT	PACLITAXEL	CELECOXIB	TAMOXIFEN
	SORAFENIB	TANDUTINIB	SORAFENIB	PACLITAXEL	CARBOPLATIN	SORAFENIB	MARIMASTAT	LETROZOLE	BORTEZOMIB	CELECOXIB	PACLITAXEL	TAMOXIFEN	CELECOXIB	BORTEZOMIB	BORTEZOMIB	CELECOXIB	SORAFENIB	CARFILZOMIB	LETROZOLE
	MARIMASTAT	BORTEZOMIB	MARIMASTAT	SORAFENIB	SORAFENIB	CELECOXIB	CELECOXIB	PACLITAXEL	VELIPARIB	BORTEZOMIB	SORAFENIB	LETROZOLE	CARFILZOMIB	VELIPARIB	VELIPARIB	BORTEZOMIB	MARIMASTAT	BORTEZOMIB	PACLITAXEL
	CELECOXIB	OXALIPLATIN	CELECOXIB	CELECOXIB	CELECOXIB	BORTEZOMIB	BORTEZOMIB	SORAFENIB	RUCAPARIB	VELIPARIB	CELECOXIB	PACLITAXEL	BORTEZOMIB	RUCAPARIB	RUCAPARIB	VELIPARIB	CELECOXIB	GABAPENTIN	SORAFENIB
	BORTEZOMIB	CAPECITABINE	CARFILZOMIB	CARFILZOMIB	BORTEZOMIB	OLAPARIB	VELIPARIB	CELECOXIB	OLAPARIB	RUCAPARIB	CARFILZOMIB	SORAFENIB	GABAPENTIN	OLAPARIB	OLAPARIB	RUCAPARIB	CARFILZOMIB	RUCAPARIB	CELECOXIB
	GABAPENTIN	BEVACIZUMAB	BORTEZOMIB	BORTEZOMIB	OLAPARIB	OCTREOTIDE	RUCAPARIB	CARFILZOMIB	ECABET	OLAPARIB	BORTEZOMIB	CELECOXIB	VELIPARIB	PASIREOTIDE	PASIREOTIDE	OLAPARIB	BORTEZOMIB	OLAPARIB	CARFILZOMIB
	VELIPARIB	BORTEZOMIB	GABAPENTIN	GABAPENTIN	OCTREOTIDE	MELATONIN	OLAPARIB	BORTEZOMIB	PASIREOTIDE	PASIREOTIDE	GABAPENTIN	CARFILZOMIB	RUCAPARIB	MELATONIN	MELATONIN	PASIREOTIDE	GABAPENTIN	PASIREOTIDE	BORTEZOMIB
	RUCAPARIB	CHLOROQUINE	VELIPARIB	VELIPARIB	MELATONIN	LEUCOVORIN	PASIREOTIDE	GABAPENTIN	MELATONIN	MELATONIN	VELIPARIB	BORTEZOMIB	OLAPARIB	CYANOCOBALAMIN	CYANOCOBALAMIN	MELATONIN	VELIPARIB	MELATONIN	GABAPENTIN
	OLAPARIB	TALAMPANEL	OLAPARIB	RUCAPARIB	LEUCOVORIN	CYANOCOBALAMIN	MELATONIN	VELIPARIB	CYANOCOBALAMIN	NORTRIPTYLINE	RUCAPARIB	GABAPENTIN	PASIREOTIDE	SUNITINIB	SUNITINIB	NORTRIPTYLINE	OLAPARIB	NICOTINE	VELIPARIB
	PASIREOTIDE	PEMETREXED	MELATONIN	OLAPARIB	CYANOCOBALAMIN	THYROTROPIN ALFA	CYANOCOBALAMIN	RUCAPARIB	SUNITINIB	NICOTINE	OLAPARIB	VELIPARIB	MELATONIN	DOVITINIB	DOVITINIB	NICOTINE	MELATONIN	SUNITINIB	RUCAPARIB
	MELATONIN	CISPLATIN	NICOTINE	PASIREOTIDE	THYROTROPIN ALFA	SUNITINIB	SUNITINIB	OLAPARIB	DOVITINIB	CYANOCOBALAMIN	PASIREOTIDE	RUCAPARIB	NICOTINE	LINIFANIB	LINIFANIB	CYANOCOBALAMIN	NICOTINE	MIDOSTAURIN	OLAPARIB
	NICOTINE	MEK162	SUNITINIB	MELATONIN	SUNITINIB	DOVITINIB	DOVITINIB	PASIREOTIDE	LINIFANIB	SUNITINIB	MELATONIN	OLAPARIB	SUNITINIB	CEDIRANIB	CEDIRANIB	SUNITINIB	VARENICLINE	CABOZANTINIB	PASIREOTIDE
	VARENICLINE	AZD6244	DOVITINIB	SUNITINIB	DOVITINIB	SUNITINIB MALATE	LINIFANIB	MELATONIN	CEDIRANIB	DOVITINIB	SUNITINIB	PASIREOTIDE	DOVITINIB	MIDOSTAURIN	MIDOSTAURIN	DOVITINIB	LAMOTRIGINE	PONATINIB	MELATONIN
	SUNITINIB	PANOBINOSTAT	LINIFANIB	DOVITINIB	SUNITINIB MALATE	SORAFENIB TOSYLATE	CEDIRANIB	SUNITINIB	MIDOSTAURIN	LINIFANIB	DOVITINIB	MELATONIN	CEDIRANIB	CLOFARABINE	CLOFARABINE	LINIFANIB	TRANILAST	CAPECITABINE	SUNITINIB
	DOVITINIB	BORTEZOMIB	CEDIRANIB	CEDIRANIB	SORAFENIB TOSYLATE	CABOZANTINIB	MIDOSTAURIN	DOVITINIB	CLOFARABINE	CEDIRANIB	CEDIRANIB	SUNITINIB	MIDOSTAURIN	CABOZANTINIB	CABOZANTINIB	CEDIRANIB	SUNITINIB	ESCITALOPRAM	DOVITINIB
	CEDIRANIB	BORTEZOMIB	AMUVATINIB	TANDUTINIB	CABOZANTINIB	PONATINIB	CLOFARABINE	CEDIRANIB	CABOZANTINIB	MIDOSTAURIN	TANDUTINIB	DOVITINIB	TANDUTINIB	LESTAURTINIB	LESTAURTINIB	MIDOSTAURIN	DOVITINIB	CAFFEINE	CEDIRANIB
	MIDOSTAURIN	LEE011	CABOZANTINIB	CABOZANTINIB	PONATINIB	OXALIPLATIN	CABOZANTINIB	TANDUTINIB	LESTAURTINIB	CLOFARABINE	CABOZANTINIB	CEDIRANIB	CABOZANTINIB	PONATINIB	ROSUVASTATIN	CLOFARABINE	LINIFANIB	DOXORUBICIN	TANDUTINIB
	ROSUVASTATIN	BORTEZOMIB	PONATINIB	LESTAURTINIB	OXALIPLATIN	METHOTREXATE	LESTAURTINIB	CABOZANTINIB	PONATINIB	CABOZANTINIB	LESTAURTINIB	TANDUTINIB	LESTAURTINIB	ROSUVASTATIN	CAPECITABINE	CABOZANTINIB	CEDIRANIB	ALLOPURINOL	CABOZANTINIB
	CAPECITABINE	SIROLIMUS	LINSITINIB	PONATINIB	METHOTREXATE	CAPECITABINE	ENMD-2076	LESTAURTINIB	ROSUVASTATIN	LESTAURTINIB	PONATINIB	CABOZANTINIB	PONATINIB	CAPECITABINE	PENTOXIFYLLINE	LESTAURTINIB	AMUVATINIB	FLUOROURACIL	LESTAURTINIB
	CABERGOLINE	PEMETREXED	THEOPHYLLINE	ENMD-2076	CAPECITABINE	BEVACIZUMAB	ROSUVASTATIN	PONATINIB	CAPECITABINE	PONATINIB	ENMD-2076	LESTAURTINIB	ENMD-2076	RESVERATROL	RESVERATROL	PONATINIB	CABOZANTINIB	PROBENECID	PONATINIB
	DULOXETINE	L-ALANINE	ROFLUMILAST	CAPECITABINE	BEVACIZUMAB	CETUXIMAB	CAPECITABINE	ENMD-2076	RESVERATROL	ROSUVASTATIN	CAPECITABINE	PONATINIB	CAPECITABINE	DOXORUBICIN	DOXORUBICIN	ROSUVASTATIN	PONATINIB	COLCHICINE	ENMD-2076
	CAFFEINE	BORTEZOMIB	CHLOROQUINE	MIBEFRADIL	CETUXIMAB	BESTATIN	RESVERATROL	CAPECITABINE	DOXORUBICIN	CAPECITABINE	MIBEFRADIL	ENMD-2076	MIBEFRADIL	TRAMETINIB	TRAMETINIB	CAPECITABINE	LINSITINIB	DOCETAXEL	ROSUVASTATIN
	CYTARABINE	CISPLATIN	SELUMETINIB	CAFFEINE	MITOMYCIN	DEXMEDETOMIDINE	DOXORUBICIN	MIBEFRADIL	TRAMETINIB	ESCITALOPRAM	CAFFEINE	CAPECITABINE	ESCITALOPRAM	FLUOROURACIL	FLUOROURACIL	ESCITALOPRAM	ESCITALOPRAM	SIMVASTATIN	CAPECITABINE
	CHLOROQUINE	ENZASTAURIN	TRAMETINIB	DOXORUBICIN	BESTATIN	PEMETREXED	TRAMETINIB	CAFFEINE	FLUOROURACIL	DULOXETINE	DOXORUBICIN	MIBEFRADIL	CAFFEINE	RIBAVIRIN	AMITRIPTYLINE	DULOXETINE	THEOBROMINE	SIROLIMUS	AMLODIPINE
	DOXORUBICIN	BORTEZOMIB	DOXAPRAM	TRAMETINIB	DEXMEDETOMIDINE	DOXORUBICIN	FLUOROURACIL	DOXORUBICIN	DOCETAXEL	RESVERATROL	TRAMETINIB	CAFFEINE	DOXORUBICIN	DOCETAXEL	DOCETAXEL	RESVERATROL	IBUDILAST	DOPAMINE	MIBEFRADIL
	CARVEDILOL	BORTEZOMIB	DOCETAXEL	FLUOROURACIL	PEMETREXED	CISPLATIN	COLCHICINE	TRAMETINIB	SIMVASTATIN	CLONIDINE	FLUOROURACIL	DOXORUBICIN	ALLOPURINOL	SIMVASTATIN	VARDENAFIL	CLONIDINE	THEOPHYLLINE	VANDETANIB	ESCITALOPRAM
	FLUOROURACIL	BEVACIZUMAB	SIMVASTATIN	ALVOCIDIB	DOXORUBICIN	TRAMETINIB	DOCETAXEL	FLUOROURACIL	ASPIRIN	CITALOPRAM	ALVOCIDIB	TRAMETINIB	FLUOROURACIL	SIROLIMUS	SIMVASTATIN	CITALOPRAM	KETOTIFEN	NINTEDANIB	THEOPHYLLINE
	PALBOCICLIB	BORTEZOMIB	SIROLIMUS	COLCHICINE	CISPLATIN	FLUOROURACIL	SIMVASTATIN	ALVOCIDIB	TIVOZANIB	DOXORUBICIN	COLCHICINE	FLUOROURACIL	ALVOCIDIB	ASPIRIN	ASPIRIN	DOXORUBICIN	ENPROFYLLINE	LENVATINIB	CAFFEINE
	DOCETAXEL	TALAMPANEL	TIVOZANIB	DOCETAXEL	TRAMETINIB	FLAVOPIRIDOL	SIROLIMUS	COLCHICINE	VANDETANIB	TRAMETINIB	DOCETAXEL	ALVOCIDIB	PROBENECID	TIVOZANIB	AMILORIDE	TRAMETINIB	ROFLUMILAST	PAZOPANIB	PENTOXIFYLLINE
	SIMVASTATIN	BORTEZOMIB	VANDETANIB	ASPIRIN	FLUOROURACIL	RIBAVIRIN	ASPIRIN	DOCETAXEL	PAZOPANIB	FLUOROURACIL	SIROLIMUS	COLCHICINE	COLCHICINE	VANDETANIB	TIVOZANIB	FLUOROURACIL	OGLEMILAST	REGORAFENIB	FENOLDOPAM
	ASPIRIN	CISPLATIN	NINTEDANIB	TIVOZANIB	FLAVOPIRIDOL	DOCETAXEL	TIVOZANIB	SIROLIMUS	REGORAFENIB	AMITRIPTYLINE	ASPIRIN	DOCETAXEL	DOCETAXEL	NINTEDANIB	VANDETANIB	AMITRIPTYLINE	EPINEPHRINE	THALIDOMIDE	DOXORUBICIN
	TIVOZANIB	VALPROIC ACID	LENVATINIB	VANDETANIB	RIBAVIRIN	SIROLIMUS	VANDETANIB	ASPIRIN	ORANTINIB	DOCETAXEL	TIVOZANIB	SIROLIMUS	SIMVASTATIN	LENVATINIB	PAZOPANIB	DOCETAXEL	CHLOROQUINE	ALVIMOPAN	CHLORTHALIDONE
	VANDETANIB	AC480	TELATINIB	NINTEDANIB	DOCETAXEL	VANDETANIB	LENVATINIB	TIVOZANIB	THALIDOMIDE	SIMVASTATIN	VANDETANIB	ASPIRIN	SIROLIMUS	PAZOPANIB	REGORAFENIB	SIMVASTATIN	CITALOPRAM	DACARBAZINE	TRAMETINIB
	MOTESANIB	VINORELBINE	MOTESANIB	PAZOPANIB	SIROLIMUS	NINTEDANIB	PAZOPANIB	VANDETANIB	LOPERAMIDE	ONDANSETRON	NINTEDANIB	TIVOZANIB	ASPIRIN	REGORAFENIB	ORANTINIB	ONDANSETRON	SELUMETINIB	DACOMITINIB	ALLOPURINOL
	PAZOPANIB	VALPROIC ACID	PAZOPANIB	REGORAFENIB	VANDETANIB	PTC299	REGORAFENIB	NINTEDANIB	GEFITINIB	ASPIRIN	PAZOPANIB	VANDETANIB	DOPAMINE	ORANTINIB	THALIDOMIDE	ASPIRIN	TRAMETINIB	GEFITINIB	FLUOROURACIL
	LUCITANIB	DASATINIB	LUCITANIB	ORANTINIB	NINTEDANIB	LENVATINIB	ORANTINIB	PAZOPANIB	IXABEPILONE	TIVOZANIB	REGORAFENIB	NINTEDANIB	TIVOZANIB	THALIDOMIDE	NAFAMOSTAT	TIVOZANIB	CARBAMAZEPINE	IXABEPILONE	ALVOCIDIB
	FORETINIB	IMATINIB	FORETINIB	THALIDOMIDE	PTC299	PAZOPANIB	THALIDOMIDE	REGORAFENIB	DASATINIB	VANDETANIB	ORANTINIB	PAZOPANIB	VANDETANIB	LOPERAMIDE	LOPERAMIDE	VANDETANIB	DOCETAXEL	DASATINIB	PROBENECID
	ORANTINIB	BEVACIZUMAB	REGORAFENIB	ALISERTIB	LENVATINIB	AXITINIB	LOPERAMIDE	ORANTINIB	SARACATINIB	LENVATINIB	THALIDOMIDE	REGORAFENIB	NINTEDANIB	GEFITINIB	REPAGLINIDE	LENVATINIB	SIMVASTATIN	MELOXICAM	COLCHICINE
	ALISERTIB	PANOBINOSTAT	ORANTINIB	ALVIMOPAN	PAZOPANIB	THALIDOMIDE	GEFITINIB	THALIDOMIDE	IBUPROFEN	PAZOPANIB	ALISERTIB	ORANTINIB	LENVATINIB	IXABEPILONE	DICLOFENAC	PAZOPANIB	SIROLIMUS	LOSARTAN	NEVIRAPINE
	DACARBAZINE	ROMIDEPSIN	THALIDOMIDE	ENZASTAURIN	AXITINIB	INDOMETHACIN	IXABEPILONE	ALISERTIB	IMATINIB	REGORAFENIB	ALVIMOPAN	THALIDOMIDE	PAZOPANIB	DASATINIB	DACARBAZINE	REGORAFENIB	ASPIRIN	IMATINIB	DOCETAXEL
	GEFITINIB	VALPROIC ACID	PF-03814735	BIRINAPANT	THALIDOMIDE	PLATINUM COMPOUNDS	DASATINIB	ALVIMOPAN	PIOGLITAZONE	ORANTINIB	ENZASTAURIN	ALISERTIB	FORETINIB	SARACATINIB	GEFITINIB	ORANTINIB	TIVOZANIB	ROSIGLITAZONE	SIMVASTATIN
	IXABEPILONE	CHLOROQUINE	TOZASERTIB	GEFITINIB	INDOMETHACIN	PLATINUM	SARACATINIB	ENZASTAURIN	GENISTEIN	THALIDOMIDE	BIRINAPANT	ALVIMOPAN	REGORAFENIB	IBUPROFEN	IXABEPILONE	THALIDOMIDE	VANDETANIB	PIOGLITAZONE	SIROLIMUS
	DASATINIB	L-ALANINE	ALISERTIB	IXABEPILONE	PLATINUM COMPOUNDS	ARSENIC TRIOXIDE	IBUPROFEN	BIRINAPANT	IRINOTECAN	LOPERAMIDE	GEFITINIB	ENZASTAURIN	ORANTINIB	IMATINIB	DASATINIB	LOPERAMIDE	NINTEDANIB	IRINOTECAN	METOCLOPRAMIDE
	LOSARTAN	CISPLATIN	DANUSERTIB	DASATINIB	PLATINUM	MEHD7945A	IMATINIB	DACOMITINIB	BRIVANIB	TALNETANT	IXABEPILONE	BIRINAPANT	THALIDOMIDE	PIOGLITAZONE	SARACATINIB	TALNETANT	LENVATINIB	GEMCITABINE	ASPIRIN
	IRINOTECAN	SUNITINIB MALATE	ACETAZOLAMIDE	MELOXICAM	ARSENIC TRIOXIDE	GEFITINIB	PIOGLITAZONE	GEFITINIB	GEMCITABINE	DACARBAZINE	DASATINIB	GEFITINIB	ALISERTIB	GENISTEIN	IBUPROFEN	DACARBAZINE	TELATINIB	IFOSFAMIDE	ROTIGOTINE
	BRIVANIB	KRN633	ENZASTAURIN	IMATINIB	MEHD7945A	VB4-845	GENISTEIN	IXABEPILONE	MASITINIB	GEFITINIB	MELOXICAM	IXABEPILONE	ALVIMOPAN	IRINOTECAN	IMATINIB	GEFITINIB	MOTESANIB	DECITABINE	DOPAMINE
	GEMCITABINE	BGJ398	LISINOPRIL	PIOGLITAZONE	GEFITINIB	VINORELBINE	IRINOTECAN	DASATINIB	RUXOLITINIB	IXABEPILONE	IMATINIB	DASATINIB	ENZASTAURIN	BRIVANIB	PIOGLITAZONE	IXABEPILONE	PAZOPANIB	EVEROLIMUS	TIVOZANIB
	RUXOLITINIB	CISPLATIN	DACOMITINIB	GENISTEIN	VB4-845	IXABEPILONE	BRIVANIB	MELOXICAM	IFOSFAMIDE	DASATINIB	PIOGLITAZONE	NAPROXEN	BIRINAPANT	GEMCITABINE	GENISTEIN	DASATINIB	LUCITANIB	ERLOTINIB	VANDETANIB
	IFOSFAMIDE	MEBENDAZOLE	GEFITINIB	IRINOTECAN	VINORELBINE	VINBLASTINE	GEMCITABINE	IMATINIB	DECITABINE	SARACATINIB	GENISTEIN	MELOXICAM	DACARBAZINE	MASITINIB	IRINOTECAN	SARACATINIB	FORETINIB	ESTRADIOL	NINTEDANIB
	EVEROLIMUS	TALAMPANEL	IXABEPILONE	GEMCITABINE	IXABEPILONE	MAGNESIUM SULFATE	MASITINIB	PIOGLITAZONE	MK-2206	IBUPROFEN	IRINOTECAN	IBUPROFEN	DACOMITINIB	RUXOLITINIB	BRIVANIB	IBUPROFEN	REGORAFENIB	FLUTAMIDE	LENVATINIB
	ERLOTINIB	ANG1005	DASATINIB	IFOSFAMIDE	VINBLASTINE	SARACATINIB	RUXOLITINIB	GENISTEIN	EVEROLIMUS	SULFASALAZINE	GEMCITABINE	IMATINIB	GEFITINIB	IFOSFAMIDE	GEMCITABINE	SULFASALAZINE	ORANTINIB	EFAVIRENZ	PAZOPANIB
	ESTRADIOL	CISPLATIN	SARACATINIB	DECITABINE	MAGNESIUM SULFATE	FOLIC ACID	ALBENDAZOLE	IRINOTECAN	RIFAXIMIN	IMATINIB	IFOSFAMIDE	PIOGLITAZONE	IXABEPILONE	DECITABINE	MASITINIB	IMATINIB	THALIDOMIDE	SPIRONOLACTONE	REGORAFENIB
	OMEPRAZOLE	OXALIPLATIN	LOSARTAN	MK-2206	SARACATINIB	HYDROXYCHLOROQUINE	IFOSFAMIDE	GEMCITABINE	ERLOTINIB	PIOGLITAZONE	DECITABINE	GENISTEIN	DASATINIB	MK-2206	RUXOLITINIB	PIOGLITAZONE	BAMBUTEROL	DEXAMETHASONE	ORANTINIB
	BEXAROTENE	BORTEZOMIB	IMATINIB	EVEROLIMUS	FOLIC ACID	IMATINIB	DECITABINE	IFOSFAMIDE	OMEPRAZOLE	GENISTEIN	MK-2206	IRINOTECAN	SARACATINIB	EVEROLIMUS	IFOSFAMIDE	GENISTEIN	PRANLUKAST	DIETHYLSTILBESTROL	THALIDOMIDE
	SPIRONOLACTONE	MK-2206	ENTINOSTAT	ESTRADIOL	IMATINIB	PIOGLITAZONE	MK-2206	DECITABINE	ERYTHROMYCIN	IRINOTECAN	EVEROLIMUS	GEMCITABINE	MELOXICAM	RIFAXIMIN	DECITABINE	IRINOTECAN	PF-03814735	ATORVASTATIN	ALISERTIB
	DEXAMETHASONE	PERIFOSINE	PIOGLITAZONE	DOXYCYCLINE	PIOGLITAZONE	PALIFERMIN	EVEROLIMUS	MK-2206	SILDENAFIL	BRIVANIB	ESTRADIOL	IFOSFAMIDE	LOSARTAN	ERLOTINIB	MK-2206	BRIVANIB	TOZASERTIB	ETOPOSIDE	ALVIMOPAN
	DIETHYLSTILBESTROL	EVEROLIMUS	IRINOTECAN	FLUTAMIDE	PALIFERMIN	IRINOTECAN	RIFAXIMIN	EVEROLIMUS	PROPRANOLOL	GEMCITABINE	FLUTAMIDE	DECITABINE	IMATINIB	ERYTHROMYCIN	EVEROLIMUS	GEMCITABINE	ALISERTIB	SILDENAFIL	TIROFIBAN
	ATORVASTATIN	ERLOTINIB	BRIVANIB	EFAVIRENZ	IRINOTECAN	XL880	ERLOTINIB	ESTRADIOL	RIGOSERTIB	MASITINIB	EFAVIRENZ	MK-2206	ROSIGLITAZONE	BEXAROTENE	GEMFIBROZIL	MASITINIB	DANUSERTIB	PROPRANOLOL	ENZASTAURIN
	ETOPOSIDE	CISPLATIN	GEMCITABINE	DEXAMETHASONE	XL880	BRIVANIB	ERYTHROMYCIN	FLUTAMIDE	CIMETIDINE	RUXOLITINIB	DEXAMETHASONE	EVEROLIMUS	PIOGLITAZONE	DEXAMETHASONE	RIFAXIMIN	RUXOLITINIB	ENZASTAURIN	METOPROLOL	LEVOSIMENDAN
	ITRACONAZOLE	VALPROIC ACID	IFOSFAMIDE	DIETHYLSTILBESTROL	BRIVANIB	APATINIB	SILDENAFIL	EFAVIRENZ	METFORMIN	IFOSFAMIDE	DIETHYLSTILBESTROL	ESTRADIOL	GENISTEIN	SILDENAFIL	ERLOTINIB	IFOSFAMIDE	CLENBUTEROL	VALSARTAN	BIRINAPANT
	METFORMIN	BORTEZOMIB	DECITABINE	ATORVASTATIN	APATINIB	RAMUCIRUMAB	PROPRANOLOL	DEXAMETHASONE	NILOTINIB	DECITABINE	ATORVASTATIN	DOXYCYCLINE	IRINOTECAN	PROPRANOLOL	DOXYCYCLINE	DECITABINE	LISINOPRIL	ITRACONAZOLE	BUMETANIDE
	LIDOCAINE	MEK162	NAVITOCLAX	ETOPOSIDE	RAMUCIRUMAB	FILGRASTIM	RIGOSERTIB	DIETHYLSTILBESTROL	LIDOCAINE	MK-2206	ETOPOSIDE	FLUTAMIDE	BRIVANIB	RIGOSERTIB	OMEPRAZOLE	MK-2206	PHENYTOIN	METFORMIN	ARGATROBAN
	INIPARIB	AZD6244	EVEROLIMUS	SILDENAFIL	FILGRASTIM	DECITABINE	METFORMIN	ATORVASTATIN	ROCURONIUM	EVEROLIMUS	SILDENAFIL	EFAVIRENZ	GEMCITABINE	METFORMIN	ERYTHROMYCIN	EVEROLIMUS	DACOMITINIB	REGADENOSON	GEFITINIB
	RALOXIFENE	PANOBINOSTAT	ERLOTINIB	PROPRANOLOL	DECITABINE	PERIFOSINE	NILOTINIB	ETOPOSIDE	MARAVIROC	RIFAXIMIN	PROPRANOLOL	DEXAMETHASONE	IFOSFAMIDE	NILOTINIB	HYDROCORTISONE	RIFAXIMIN	GEFITINIB	RANOLAZINE	IXABEPILONE
	TOREMIFENE	ROMIDEPSIN	DOXYCYCLINE	GDC-0980	PERIFOSINE	EVEROLIMUS	LIDOCAINE	SILDENAFIL	GLYCOPYRROLATE	ERLOTINIB	GDC-0980	DIETHYLSTILBESTROL	DECITABINE	LIDOCAINE	SILDENAFIL	ERLOTINIB	IXABEPILONE	LIDOCAINE	DASATINIB
	FULVESTRANT	VALPROIC ACID	OMEPRAZOLE	RIGOSERTIB	EVEROLIMUS	ERLOTINIB	ROCURONIUM	PROPRANOLOL	PIRENZEPINE	OMEPRAZOLE	RIGOSERTIB	ATORVASTATIN	MK-2206	ROCURONIUM	PROPRANOLOL	OMEPRAZOLE	DASATINIB	TOREMIFENE	MELOXICAM
	EXEMESTANE	VALPROIC ACID	BEXAROTENE	ITRACONAZOLE	ERLOTINIB	MINOCYCLINE	MARAVIROC	GDC-0980	MAPROTILINE	ERYTHROMYCIN	ITRACONAZOLE	ETOPOSIDE	EVEROLIMUS	MARAVIROC	DIAZOXIDE	ERYTHROMYCIN	SARACATINIB	ESTRAMUSTINE	LOSARTAN
	PAROXETINE	L-ALANINE	SPIRONOLACTONE	METFORMIN	MINOCYCLINE	OMEPRAZOLE	TEMSIROLIMUS	RIGOSERTIB	TEMSIROLIMUS	HYDROCORTISONE	METFORMIN	SILDENAFIL	ERLOTINIB	PILOCARPINE	RIGOSERTIB	HYDROCORTISONE	IBUPROFEN	FULVESTRANT	IMATINIB
	VENLAFAXINE	BGJ398	DEXAMETHASONE	LIDOCAINE	OMEPRAZOLE	BEXAROTENE	CABAZITAXEL	ITRACONAZOLE	TICAGRELOR	SILDENAFIL	LIDOCAINE	PROPRANOLOL	ESTRADIOL	TEMSIROLIMUS	ITRACONAZOLE	SILDENAFIL	LOSARTAN	EXEMESTANE	ROSIGLITAZONE
	TRIPTORELIN	XL765	ETOPOSIDE	OSI-027	BEXAROTENE	DEXAMETHASONE	TAMSULOSIN	METFORMIN	CABAZITAXEL	PROPRANOLOL	OSI-027	GDC-0980	FLUTAMIDE	CABAZITAXEL	METFORMIN	PROPRANOLOL	IMATINIB	FINASTERIDE	PIOGLITAZONE
	TEMSIROLIMUS	ENZASTAURIN	SILDENAFIL	SGI-1776	DEXAMETHASONE	BKM120	PRAVASTATIN	LIDOCAINE	TAMSULOSIN	DIAZOXIDE	SGI-1776	RIGOSERTIB	EFAVIRENZ	TAMSULOSIN	NILOTINIB	DIAZOXIDE	ENTINOSTAT	DUTASTERIDE	GENISTEIN
	CABAZITAXEL	PANOBINOSTAT	FORMOTEROL	INIPARIB	BKM120	RIGOSERTIB	VEMURAFENIB	OSI-027	PRAVASTATIN	RIGOSERTIB	INIPARIB	ITRACONAZOLE	SPIRONOLACTONE	PRAVASTATIN	LIDOCAINE	RIGOSERTIB	ROSIGLITAZONE	TRIPTORELIN	IRINOTECAN
	TESTOSTERONE	IMATINIB	INDACATEROL	RALOXIFENE	RIGOSERTIB	METFORMIN	ARTESUNATE	SGI-1776	CLARITHROMYCIN	METFORMIN	RALOXIFENE	METFORMIN	DEXAMETHASONE	VEMURAFENIB	ROCURONIUM	METFORMIN	PIOGLITAZONE	TEMSIROLIMUS	GEMCITABINE
	EPLERENONE	DASATINIB	GDC-0941	TOREMIFENE	METFORMIN	MLN0128	REFAMETINIB	INIPARIB	VEMURAFENIB	NILOTINIB	TOREMIFENE	LIDOCAINE	DIETHYLSTILBESTROL	LAPATINIB	MARAVIROC	NILOTINIB	IRINOTECAN	CABAZITAXEL	WARFARIN
	APREPITANT	NILOTINIB	ITRACONAZOLE	ESTRAMUSTINE	MLN0128	ROCURONIUM	LAPATINIB	RALOXIFENE	LAPATINIB	RANOLAZINE	ESTRAMUSTINE	OSI-027	ATORVASTATIN	AFATINIB	TEMSIROLIMUS	RANOLAZINE	BRIVANIB	ENALAPRIL	IFOSFAMIDE
	ARTESUNATE	CRENOLANIB	METFORMIN	FULVESTRANT	ROCURONIUM	ABT-510	CIPROFLOXACIN	TOREMIFENE	CIPROFLOXACIN	LIDOCAINE	FULVESTRANT	SGI-1776	ETOPOSIDE	LEVOTHYROXINE	CABAZITAXEL	LIDOCAINE	GEMCITABINE	DISULFIRAM	DECITABINE
	BUPIVACAINE	SUNITINIB MALATE	REGADENOSON	EXEMESTANE	ABT-510	PILOCARPINE	EPIRUBICIN	ESTRAMUSTINE	EPIRUBICIN	ROCURONIUM	EXEMESTANE	INIPARIB	SILDENAFIL	CIPROFLOXACIN	TAMSULOSIN	ROCURONIUM	MASITINIB	TESTOSTERONE	MK-2206
	MITOXANTRONE	TANDUTINIB	NICOTINAMIDE	FINASTERIDE	PILOCARPINE	P276-00	LENALIDOMIDE	FULVESTRANT	LENALIDOMIDE	MARAVIROC	FINASTERIDE	RALOXIFENE	PROPRANOLOL	EPIRUBICIN	PRAVASTATIN	MARAVIROC	IFOSFAMIDE	EPLERENONE	EVEROLIMUS
	LAPATINIB	TALAMPANEL	INIPARIB	DUTASTERIDE	P276-00	KETAMINE	PX-12	EXEMESTANE	PX-12	SCOPOLAMINE	DUTASTERIDE	TOREMIFENE	METOPROLOL	LENALIDOMIDE	APREPITANT	SCOPOLAMINE	DECITABINE	APREPITANT	RIFAXIMIN
	NERATINIB	AZD8055	FULVESTRANT	TRIPTORELIN	KETAMINE	CABAZITAXEL	TANESPIMYCIN	FINASTERIDE	TANESPIMYCIN	SB-705498	OXYBUTYNIN	ESTRAMUSTINE	VALSARTAN	PX-12	MERCAPTOPURINE	SB-705498	NAVITOCLAX	AZATHIOPRINE	ESTRADIOL
	AMONAFIDE	BORTEZOMIB	LEFLUNOMIDE	TEMSIROLIMUS	CABAZITAXEL	NIMOTUZUMAB	GANETESPIB	DUTASTERIDE	GANETESPIB	TEMSIROLIMUS	FLAVOXATE	FULVESTRANT	RIGOSERTIB	ZILEUTON	AZATHIOPRINE	TEMSIROLIMUS	EVEROLIMUS	VEMURAFENIB	FLUTAMIDE
	EPIRUBICIN	VALPROIC ACID	IPRATROPIUM	PF-04691502	NIMOTUZUMAB	PRAVASTATIN	EFLORNITHINE	FLAVOXATE	EFLORNITHINE	CABAZITAXEL	DARIFENACIN	EXEMESTANE	ITRACONAZOLE	TANESPIMYCIN	VEMURAFENIB	CABAZITAXEL	ERLOTINIB	TACROLIMUS	EFAVIRENZ
	ALVESPIMYCIN	PANOBINOSTAT	GLYCOPYRROLATE	CABAZITAXEL	PRAVASTATIN	FENRETINIDE	TIVANTINIB	TRIPTORELIN	FAMOTIDINE	PHENYLEPHRINE	TRIPTORELIN	FINASTERIDE	METFORMIN	GANETESPIB	LAPATINIB	PHENYLEPHRINE	DOXYCYCLINE	KETOCONAZOLE	SPIRONOLACTONE
	TANESPIMYCIN	ROMIDEPSIN	TEMSIROLIMUS	MK-1775	FENRETINIDE	VEMURAFENIB	CRIZOTINIB	TEMSIROLIMUS	RANITIDINE	TAMSULOSIN	CAPSAICIN	DUTASTERIDE	REGADENOSON	EFLORNITHINE	CIPROFLOXACIN	TAMSULOSIN	ERYTHROMYCIN	AMANTADINE	DEXAMETHASONE
	GANETESPIB	PANOBINOSTAT	PF-04691502	ATRASENTAN	VEMURAFENIB	PREDNISOLONE	XALIPRODEN	PF-04691502	TIVANTINIB	PRAVASTATIN	TEMSIROLIMUS	TRIPTORELIN	RANOLAZINE	RANITIDINE	EPIRUBICIN	PRAVASTATIN	BEXAROTENE	MITOXANTRONE	DIETHYLSTILBESTROL
	EXHERIN	VALPROIC ACID	CABAZITAXEL	DISULFIRAM	PORFIMER	PORFIMER	PENTAMIDINE	CABAZITAXEL	CRIZOTINIB	AZATHIOPRINE	PF-04691502	TEMSIROLIMUS	LIDOCAINE	TIVANTINIB	MIGLUSTAT	AZATHIOPRINE	DEXAMETHASONE	LAPATINIB	ATORVASTATIN
	MK-0752	ROMIDEPSIN	MK-1775	TESTOSTERONE	TRANEXAMIC ACID	TRANEXAMIC ACID	MK-0752	MK-1775	XALIPRODEN	VEMURAFENIB	CABAZITAXEL	PF-04691502	OSI-027	CRIZOTINIB	KETOROLAC	VEMURAFENIB	HYDROCORTISONE	AFATINIB	ETOPOSIDE
	CALCITRIOL	CAPECITABINE	CILENGITIDE	APREPITANT	PERTUZUMAB	PERTUZUMAB	SEOCALCITOL	ATRASENTAN	PENTAMIDINE	REFAMETINIB	MK-1775	CABAZITAXEL	SGI-1776	XALIPRODEN	LENALIDOMIDE	REFAMETINIB	BOSENTAN	NERATINIB	SILDENAFIL
	REPARIXIN	L-ALANINE	ENALAPRIL	TACROLIMUS	LAPATINIB	LAPATINIB	CURCUMIN	DISULFIRAM	MK-0752	TACROLIMUS	ATRASENTAN	MK-1775	INIPARIB	PENTAMIDINE	PX-12	TACROLIMUS	ATORVASTATIN	LEVOFLOXACIN	BENAZEPRIL
	CURCUMIN	BORTEZOMIB	DISULFIRAM	KETOCONAZOLE	AFATINIB	AFATINIB	FLOXURIDINE	TESTOSTERONE	SEOCALCITOL	LAPATINIB	DISULFIRAM	ATRASENTAN	TOREMIFENE	MK-0752	TANESPIMYCIN	LAPATINIB	ETOPOSIDE	CIPROFLOXACIN	PROPRANOLOL
	IMIQUIMOD	XL765	CLARITHROMYCIN	AMANTADINE	CI-1033	CI-1033	AVN-944	APREPITANT	CURCUMIN	CIPROFLOXACIN	TESTOSTERONE	DISULFIRAM	ESTRAMUSTINE	SEOCALCITOL	GANETESPIB	CIPROFLOXACIN	PROPRANOLOL	EPIRUBICIN	METOPROLOL
	BOSUTINIB	BGJ398	APREPITANT	MITOXANTRONE	LEVOTHYROXINE	LEVOTHYROXINE	SALIRASIB	TACROLIMUS	FLOXURIDINE	EPIRUBICIN	APREPITANT	TESTOSTERONE	FULVESTRANT	CURCUMIN	EFLORNITHINE	EPIRUBICIN	FORMOTEROL	VALRUBICIN	VALSARTAN
	CHLORAMBUCIL	EVEROLIMUS	VEMURAFENIB	LAPATINIB	LIOTHYRONINE	LIOTHYRONINE	EFATUTAZONE	KETOCONAZOLE	RABEPRAZOLE	LENALIDOMIDE	BUPIVACAINE	APREPITANT	EXEMESTANE	FLOXURIDINE	SITAGLIPTIN	LENALIDOMIDE	FENOTEROL	OFLOXACIN	GDC-0980
	DIGOXIN	VALPROIC ACID	CONIVAPTAN	NERATINIB	LIOTRIX	LIOTRIX	LEVAMISOLE	AMANTADINE	PANTOPRAZOLE	PX-12	TACROLIMUS	TACROLIMUS	FINASTERIDE	HYDROXYUREA	SAXAGLIPTIN	PX-12	GDC-0941	KETOROLAC	RIGOSERTIB
	2-METHOXYESTRADIOL	PANOBINOSTAT	AS-703026	AMONAFIDE	ACETYLSALICYLIC ACID	ACETYLSALICYLIC ACID	ENZALUTAMIDE	MITOXANTRONE	AVN-944	TANESPIMYCIN	KETOCONAZOLE	KETOCONAZOLE	DUTASTERIDE	AVN-944	TIVANTINIB	TANESPIMYCIN	ITRACONAZOLE	LENALIDOMIDE	ITRACONAZOLE
	BICALUTAMIDE	ROMIDEPSIN	LAPATINIB	LEVOFLOXACIN	LENALIDOMIDE	LENALIDOMIDE	OSI-930	LAPATINIB	SALIRASIB	GANETESPIB	AMANTADINE	AMANTADINE	TRIPTORELIN	SALIRASIB	CRIZOTINIB	GANETESPIB	METFORMIN	MASOPROCOL	METFORMIN
	NANDROLONE	BORTEZOMIB	AFATINIB	CIPROFLOXACIN	ZILEUTON	ZILEUTON	IMEXON	NERATINIB	EFATUTAZONE	EFLORNITHINE	MITOXANTRONE	MITOXANTRONE	TEMSIROLIMUS	EFATUTAZONE	XALIPRODEN	EFLORNITHINE	REGADENOSON	IBRUTINIB	REGADENOSON
	AMINOGLUTETHIMIDE	ANG1005	AV-412	EPIRUBICIN	TANESPIMYCIN	TANESPIMYCIN		AMONAFIDE	LEVAMISOLE	TIVANTINIB	LAPATINIB	LAPATINIB	CABAZITAXEL	LEVAMISOLE	PENTAMIDINE	TIVANTINIB	NICOTINAMIDE	ZIDOVUDINE	LIDOCAINE
	PRALATREXATE	NIMOTUZUMAB	NERATINIB	VALRUBICIN	GANETESPIB	GANETESPIB		NORFLOXACIN	OSI-930	CRIZOTINIB	NERATINIB	NERATINIB	MK-1775	OSI-930	MK-0752	CRIZOTINIB	INIPARIB	EFLORNITHINE	OSI-027
	AZD-8330	BORTEZOMIB	BMS-599626	KETOROLAC	DENOSUMAB	DENOSUMAB		LEVOFLOXACIN	METRONIDAZOLE	XALIPRODEN	AMONAFIDE	AMONAFIDE	ENALAPRIL	IMEXON	SEOCALCITOL	XALIPRODEN	FULVESTRANT	SITAGLIPTIN	SGI-1776
	GESTRINONE	BORTEZOMIB	CANERTINIB	LENALIDOMIDE	NITROGLYCERIN	NITROGLYCERIN		CIPROFLOXACIN	IMEXON	PENTAMIDINE	NORFLOXACIN	LEVOFLOXACIN	ATRASENTAN		CURCUMIN	PENTAMIDINE	IPRATROPIUM	CRIZOTINIB	NICOTINAMIDE
		IMATINIB	PELITINIB	MASOPROCOL	TIPIFARNIB	TIPIFARNIB		EPIRUBICIN		MK-0752	LEVOFLOXACIN	CIPROFLOXACIN	DISULFIRAM		FLOXURIDINE	MK-0752	TEMSIROLIMUS	TADALAFIL	INIPARIB
		SIROLIMUS	LEVOFLOXACIN	GELDANAMYCIN	EFLORNITHINE	EFLORNITHINE		VALRUBICIN		SEOCALCITOL	CIPROFLOXACIN	TROVAFLOXACIN	TESTOSTERONE		IVACAFTOR	SEOCALCITOL	PF-04691502	PARICALCITOL	RALOXIFENE
		ERLOTINIB	GSK-923295	TANESPIMYCIN	RANITIDINE	RANITIDINE		OFLOXACIN		DEXLOXIGLUMIDE	GATIFLOXACIN	EPIRUBICIN	EPLERENONE		AZITHROMYCIN	DEXLOXIGLUMIDE	CABAZITAXEL	CALCITRIOL	TOREMIFENE
		SIROLIMUS	ZILEUTON	EXHERIN	NELFINAVIR	NELFINAVIR		KETOROLAC		CURCUMIN	ENOXACIN	VALRUBICIN	APREPITANT		AVN-944	CURCUMIN	MK-1775	CURCUMIN	ESTRAMUSTINE
		ERLOTINIB	TRIAMCINOLONE	EFLORNITHINE	CINACALCET	PREDNISONE		LENALIDOMIDE		FLOXURIDINE	EPIRUBICIN	KETOROLAC	AZATHIOPRINE		SALIRASIB	FLOXURIDINE	CILENGITIDE	FLOXURIDINE	FULVESTRANT
		IMATINIB	ALVESPIMYCIN	CRIZOTINIB	HYDROXYUREA	CINACALCET		MASOPROCOL		PREDNISONE	VALRUBICIN	LENALIDOMIDE	VEMURAFENIB		EFATUTAZONE	PREDNISONE	PHENYLEPHRINE	PREDNISONE	EXEMESTANE
		ROMIDEPSIN	TANESPIMYCIN	TADALAFIL	GENTAMICIN	HYDROXYUREA		GELDANAMYCIN		AVN-944	MOXIFLOXACIN	MASOPROCOL	TACROLIMUS		LEVAMISOLE	AVN-944	ENALAPRIL	IMIQUIMOD	FINASTERIDE
		PANOBINOSTAT	GANETESPIB	ORTERONEL	HUMAX-EGFR	GENTAMICIN		TANESPIMYCIN		SALIRASIB	OFLOXACIN	GELDANAMYCIN	KETOCONAZOLE		VORICONAZOLE	SALIRASIB	DISULFIRAM	TOFACITINIB	DUTASTERIDE
		BORTEZOMIB	PH-797804	GALETERONE	PANITUMUMAB	HUMAX-EGFR		EXHERIN		EFATUTAZONE	KETOROLAC	TANESPIMYCIN	AMANTADINE		LUMACAFTOR	EFATUTAZONE	CLARITHROMYCIN	RABEPRAZOLE	LEFLUNOMIDE
		VEMURAFENIB	PIRFENIDONE	CURCUMIN	EFATUTAZONE	PANITUMUMAB		EFLORNITHINE		LEVAMISOLE	LENALIDOMIDE	EXHERIN	MITOXANTRONE		OSI-930	LEVAMISOLE	APREPITANT	CHLORAMBUCIL	TRIPTORELIN
		BEVACIZUMAB	IBRUTINIB	FLOXURIDINE	LEVAMISOLE	EFATUTAZONE		CRIZOTINIB		OSI-930	MASOPROCOL	EFLORNITHINE	LAPATINIB		IMEXON	OSI-930	FEXOFENADINE	PANTOPRAZOLE	FEBUXOSTAT
		VALPROIC ACID	BI-2536	KX2-391	AMIFOSTINE	LEVAMISOLE		TADALAFIL		METRONIDAZOLE	GELDANAMYCIN	CRIZOTINIB	AFATINIB			METRONIDAZOLE	VEMURAFENIB	HYDROXYUREA	BUPARLISIB
		BORTEZOMIB	SGX523	HMN-214	ISPINESIB	AMIFOSTINE		ORTERONEL		IMEXON	TANESPIMYCIN	TADALAFIL	NERATINIB			IMEXON	AS-703026	DIGOXIN	TEMSIROLIMUS
		PANOBINOSTAT	TIVANTINIB	VOLASERTIB	OPORTUZUMAB MONATOX	ISPINESIB		GALETERONE			EXHERIN	ORTERONEL	AMONAFIDE				TACROLIMUS	METHYLPREDNISOLONE	PF-04691502
		BORTEZOMIB	CRIZOTINIB	CHLORAMBUCIL	XL281	CLOZAPINE		CURCUMIN			EFLORNITHINE	GALETERONE	LEVOFLOXACIN				RAMELTEON	VISMODEGIB	TICAGRELOR
		MEK162	ALECTINIB	PANTOPRAZOLE	E7389	BIFEPRUNOX		FLOXURIDINE			CRIZOTINIB	CURCUMIN	CIPROFLOXACIN				LAPATINIB	ALISKIREN	CABAZITAXEL
		AZD6244	TADALAFIL	HYDROXYUREA	DENDRITIC CELL VACCINE	CITALOPRAM		KX2-391			TADALAFIL	FLOXURIDINE	EPIRUBICIN				AFATINIB	BICALUTAMIDE	CANAGLIFLOZIN
		BGJ398	TAMIBAROTENE	DIGOXIN		ESCITALOPRAM		HMN-214			ORTERONEL	KX2-391	VALRUBICIN				AV-412	ENZALUTAMIDE	MK-1775
		BGJ398	PREDNISONE	VISMODEGIB		FLUOXETINE		VOLASERTIB			GALETERONE	HMN-214	OFLOXACIN				NERATINIB	VORICONAZOLE	TAMSULOSIN
		BORTEZOMIB	KX2-391	BICALUTAMIDE		NXN-188		CHLORAMBUCIL			CURCUMIN	VOLASERTIB	KETOROLAC				BMS-599626	AMINOGLUTETHIMIDE	ENALAPRIL
		ENZASTAURIN	BOSUTINIB	ARN-509		PAROXETINE		PANTOPRAZOLE			FLOXURIDINE	CHLORAMBUCIL	LENALIDOMIDE				CANERTINIB	PRALATREXATE	ATRASENTAN
		BORTEZOMIB	VOLASERTIB	ENZALUTAMIDE		SERTRALINE		HYDROXYUREA			KX2-391	PANTOPRAZOLE	MASOPROCOL				PELITINIB	BENZTHIAZIDE	DISULFIRAM
		CISPLATIN	METHYLPREDNISOLONE	VORICONAZOLE		OPORTUZUMAB MONATOX		DIGOXIN			HMN-214	HYDROXYUREA	GELDANAMYCIN				LEVOFLOXACIN	CANAGLIFLOZIN	TESTOSTERONE
		BEVACIZUMAB	VISMODEGIB	AMINOGLUTETHIMIDE		XL281		VISMODEGIB			VOLASERTIB	DIGOXIN	TANESPIMYCIN				GATIFLOXACIN	DAPAGLIFLOZIN	EPLERENONE
		IMATINIB	AZITHROMYCIN	PRALATREXATE		E7389		BICALUTAMIDE			NEOSTIGMINE	VISMODEGIB	EXHERIN				TROVAFLOXACIN	EMPAGLIFLOZIN	APREPITANT
		ERLOTINIB	TOSEDOSTAT	NORETHISTERONE		DENDRITIC CELL VACCINE		ARN-509			CHLORAMBUCIL	BICALUTAMIDE	IBRUTINIB				MOXIFLOXACIN	PIRFENIDONE	AZATHIOPRINE
		CINTREDEKIN BESUDOTOX	LOSMAPIMOD	IMEXON				ENZALUTAMIDE			PANTOPRAZOLE	ARN-509	ZIDOVUDINE				OFLOXACIN	RAMIPRIL	TACROLIMUS
		MEK162	EFATUTAZONE					VORICONAZOLE			HYDROXYUREA	ENZALUTAMIDE	EFLORNITHINE				GEMIFLOXACIN	NORETHISTERONE	KETOCONAZOLE
		CISPLATIN	ODANACATIB					AMINOGLUTETHIMIDE			DIGOXIN	VORICONAZOLE	SITAGLIPTIN				ETORICOXIB	VORINOSTAT	SERTRALINE
		BEVACIZUMAB	BALICATIB					PRALATREXATE			VISMODEGIB	AMINOGLUTETHIMIDE	CRIZOTINIB				PARACETAMOL		AMANTADINE
		CHLOROQUINE	SB-743921					LONIDAMINE			BICALUTAMIDE	PRALATREXATE	TADALAFIL				GSK-923295		MITOXANTRONE
		BORTEZOMIB	PRALATREXATE					IMEXON			ARN-509	NORETHISTERONE	ORTERONEL				ZILEUTON		LAPATINIB
		DASATINIB	DABRAFENIB					TRIMETHOPRIM			ENZALUTAMIDE	IMEXON	GALETERONE				CICLESONIDE		NERATINIB
		AC480	OSI-930					NORETHISTERONE			VORICONAZOLE		PARICALCITOL				TRIAMCINOLONE		AMONAFIDE
		CISPLATIN	OSIMERTINIB								AMINOGLUTETHIMIDE		CALCITRIOL				ALVESPIMYCIN		LEVOFLOXACIN
		VINORELBINE	LUMACAFTOR								PRALATREXATE		CURCUMIN				TANESPIMYCIN		CIPROFLOXACIN
		PEMETREXED									BENDROFLUMETHIAZIDE		FLOXURIDINE				GANETESPIB		EPIRUBICIN
		BEVACIZUMAB									IMEXON		PREDNISONE				PIRFENIDONE		VALRUBICIN
		CAPECITABINE									TRIMETHOPRIM		IMIQUIMOD				IBRUTINIB		OFLOXACIN
		OXALIPLATIN									NORETHISTERONE		KX2-391				BI-2536		KETOROLAC
		AZD8055											TOFACITINIB				SGX523		LENALIDOMIDE
		IMATINIB											RABEPRAZOLE				TIVANTINIB		MASOPROCOL
		CISPLATIN											HMN-214				CRIZOTINIB		GELDANAMYCIN
		BORTEZOMIB											VOLASERTIB				ALECTINIB		TANESPIMYCIN
		DASATINIB											CHLORAMBUCIL				CILOMILAST		EXHERIN
		IMATINIB											PANTOPRAZOLE				AROFYLLINE		PIRFENIDONE
		BORTEZOMIB											HYDROXYUREA				TAMIBAROTENE		ZIDOVUDINE
		BORTEZOMIB											DIGOXIN				ZAFIRLUKAST		LAMIVUDINE
		BEVACIZUMAB											METHYLPREDNISOLONE				CALCITRIOL		EFLORNITHINE
		SIROLIMUS											VISMODEGIB				FUROSEMIDE		SITAGLIPTIN
		BGJ398											ALISKIREN				PREDNISONE		LINAGLIPTIN
		IMATINIB											SALIRASIB				TRIMETHOPRIM		CRIZOTINIB
		DASATINIB											2-METHOXYESTRADIOL				KX2-391		TADALAFIL
		VALPROIC ACID											BICALUTAMIDE				BOSUTINIB		ORTERONEL
		PANOBINOSTAT											ARN-509				RABEPRAZOLE		GALETERONE
		ROMIDEPSIN											ENZALUTAMIDE				VOLASERTIB		PARICALCITOL
		BEVACIZUMAB											VORICONAZOLE				SENICAPOC		CALCITRIOL
		BORTEZOMIB											AMINOGLUTETHIMIDE				VISMODEGIB		CURCUMIN
		L-ALANINE											PRALATREXATE				AZITHROMYCIN		FUROSEMIDE
		PANOBINOSTAT											BENZTHIAZIDE				TOSEDOSTAT		FLOXURIDINE
		BORTEZOMIB											CANAGLIFLOZIN				EFATUTAZONE		PREDNISONE
		BGJ398											DAPAGLIFLOZIN				ODANACATIB		KX2-391
		TIPIFARNIB											EMPAGLIFLOZIN				BALICATIB		TOFACITINIB
		VALPROIC ACID											PIRFENIDONE				SB-743921		RIVAROXABAN
		AC480											RAMIPRIL				PRALATREXATE		BETRIXABAN
		CISPLATIN											IMEXON				DABRAFENIB		HMN-214
		MEK162											NORETHISTERONE				OSI-930		VOLASERTIB
		AZD6244											VORINOSTAT				OSIMERTINIB		CHLORAMBUCIL
		BORTEZOMIB															CHLORPHENAMINE		PANTOPRAZOLE
		DASATINIB															AMLEXANOX		HYDROXYUREA
		BORTEZOMIB															NICARDIPINE		DIGOXIN
		CISPLATIN															PICLAMILAST		METHYLPREDNISOLONE
		BORTEZOMIB															YM-976		VISMODEGIB
		ERLOTINIB															FPL-55712		ALISKIREN
		CRENOLANIB															TOMELUKAST		FOSTAMATINIB
		FINGOLIMOD															Y-27632		BICALUTAMIDE
		BEVACIZUMAB																	ARN-509
		DASATINIB																	ENZALUTAMIDE
		BORTEZOMIB																	VORICONAZOLE
		IMATINIB																	AMINOGLUTETHIMIDE
		NILOTINIB																	PRALATREXATE
		CRENOLANIB																	RAMIPRIL
		TANDUTINIB																	ACETYLCYSTEINE
		CISPLATIN																	METOLAZONE
		SIROLIMUS																	BENDROFLUMETHIAZIDE
		EVEROLIMUS																	BENZTHIAZIDE
		PANOBINOSTAT																	DAPAGLIFLOZIN
		MK-2206																	EMPAGLIFLOZIN
		PERIFOSINE																	IMEXON
		EVEROLIMUS																	NORETHISTERONE
		NELFINAVIR
		BEVACIZUMAB
		PEMETREXED
		NILOTINIB
		XL765
		BGJ398
		OXALIPLATIN
		OXALIPLATIN
		L-ALANINE
		TOPOTECAN
		CHLOROQUINE
		OXALIPLATIN
		CISPLATIN
		CISPLATIN
		L-ALANINE
		OXALIPLATIN
		PEMETREXED
		IMATINIB
		CINTREDEKIN BESUDOTOX
		XL765
		BGJ398
		CAPECITABINE
		PEMETREXED
		OXALIPLATIN
		AZD8055
		ENZASTAURIN
		BORTEZOMIB
		DASATINIB
		BGJ398
		CISPLATIN
		L-ALANINE
		L-ALANINE
		BORTEZOMIB
		BORTEZOMIB
		BORTEZOMIB
		LEE011
		BGJ398
		DASATINIB
		IMATINIB
		CRENOLANIB
		NILOTINIB
		TANDUTINIB
		BORTEZOMIB
		CISPLATIN
		BEVACIZUMAB
		BORTEZOMIB
		IMATINIB
		TOPOTECAN
		SIROLIMUS
		ERLOTINIB
		MEK162
		AZD6244
		TOPOTECAN
		AZD8055
		BEVACIZUMAB
		BORTEZOMIB
		L-ALANINE
		BEVACIZUMAB
		MEK162
		AZD6244
		LEE011
		VISMODEGIB
		BORTEZOMIB
		BEVACIZUMAB
		CISPLATIN
		BEVACIZUMAB
		VISMODEGIB
		OXALIPLATIN
		AZD8055
		BORTEZOMIB
		ERLOTINIB
		AC480
		NIMOTUZUMAB
		PANOBINOSTAT
		BORTEZOMIB
		BEVACIZUMAB
		BGJ398
		RILOTUMUMAB
		CISPLATIN
		CISPLATIN
		CAPECITABINE
		CINTREDEKIN BESUDOTOX
		CARMUSTINE
		BORTEZOMIB
		BEVACIZUMAB
		DASATINIB
		BORTEZOMIB
		LEE011
		L-ALANINE
		ENZASTAURIN
		BGJ398
		LEE011
		DASATINIB
		BEVACIZUMAB
		BORTEZOMIB
		CHLOROQUINE
		CARMUSTINE
		BORTEZOMIB
		ROMIDEPSIN
		PANOBINOSTAT
		VALPROIC ACID
		CISPLATIN
		BEVACIZUMAB
		BGJ398
		VALPROIC ACID
		BGJ398
		VINORELBINE
		MEBENDAZOLE
		EVEROLIMUS
		XL765
		SIROLIMUS
		AZD8055
		BGJ398
		SIROLIMUS
		AZD8055
		BGJ398
		L-ALANINE
		BORTEZOMIB
		BGJ398
		IMATINIB
		CRENOLANIB
		DASATINIB
		IMATINIB
		BORTEZOMIB
		BEVACIZUMAB
		XL765
		TIPIFARNIB
		VALPROIC ACID
		PANOBINOSTAT
		ROMIDEPSIN
		CISPLATIN
		ROMIDEPSIN
		VALPROIC ACID
		PANOBINOSTAT
		BORTEZOMIB
		L-ALANINE
		BORTEZOMIB
		XL765
		ERLOTINIB
		EVEROLIMUS
		BORTEZOMIB
		NELFINAVIR
		VALPROIC ACID
		BORTEZOMIB
		L-ALANINE
		BEVACIZUMAB
		BGJ398
		DASATINIB
		IMATINIB
		NILOTINIB
		OXALIPLATIN
		EVEROLIMUS
		PERIFOSINE
		MK-2206
		OXALIPLATIN
		EVEROLIMUS
		MEK162
		ERLOTINIB
		PANOBINOSTAT
		PEMETREXED
		MEBENDAZOLE
		CRENOLANIB
		MEK162
		AZD6244
		CISPLATIN
		LEE011
		BEVACIZUMAB
		PEMETREXED
		BEVACIZUMAB
		CISPLATIN
		PEMETREXED
		VEMURAFENIB
		DASATINIB
		MEK162
		ENZASTAURIN
		XL765
		XL820
		XL820
		XL820
		XL820
		ERLOTINIB
		L-ALANINE
		IMATINIB
		IMATINIB
		KRN633
		RILOTUMUMAB
		TANDUTINIB
