# Supplementary material for: MNBDR: A Module Network Based Method for Drug Repositioning
Source: Genes (Basel). 2020 Dec 27;12(1):25. doi: 10.3390/genes12010025 (PMC7824496; doi:10.3390/genes12010025)
Supplement: Supplementary file 1 [file genes-12-00025-s001.zip › genes-12-00025-s001/genes-1013750-supplementary/Supplementary/Table S2.xlsx]

## Sheet: Sheet1
Table S2. The genes involved in the Modules
Modules	Gene_Entrez_ID
Module 1	53829	29899	5733	2833	2826	6751	8924	2773	5473	1902	3627	50834	11251	10563	6357	2847	9934	55970	53637	2920	79876	10850	50831	10803	2792	1234	8698	109	2841	5697	7336	2358	10681	8811	3576	115	2784	4543	114	6346	2916	50832	51289	5443	6370	729230	3355	643	6372
Module 2	5976	185	25949	23049	2776	23517	65109	5296	23381	1906	55181	55110	9887	65110	26019	4116	2147	26986	23708	2922	6128	1909	6205	9630	6123	6193	6915	6209	1908	6167	6159	5031	6223	886	8503	6187	6154	2798	5029	8997	6204	2911	6231	5331	3062	23620	6143	2767	9045
Module 3	6726	9829	950	10094	10093	11252	55707	2017	10618	1212	5501	6844	3267	5529	1759	10109	408	29988	6734	2335	26130	7466	409	6727	4052	6457	9892	3912	6746	3569	10097	10970	6455	3486	9856	3053	10096	4221	1950	335	8674	11130	1758	22905	51156	29763	8074	3092	462
Module 4	5693	56929	10199	55313	2588	383	11001	2171	963	54555	1511	10576	5708	9798	9725	6036	64386	11340	1084	6037	5906	10043	22897	55813	10857	9277	23197	55754	6278	5700	23601	6317	54918	5023	5685	2517	64114	11240	5688	3074	5696	10383	8560	1454	411	1536	10487	8694	10577
Module 5	3980	65095	64794	55661	7040	88	2932	527	1662	23029	10288	5269	324	11314	29088	3687	10159	6556	2207	23218	57826	2548	81	1191	87	64975	8972	8178	7124	25896	3091	2960	78988	79664	740	23248	51116	2957	2735	6621	22974	64960	55197	65080	23379	8994	54148	51021	7057
Module 6	10524	5080	85236	5916	9768	10001	51514	8341	3014	3017	8340	59349	11021	9367	9656	189	9282	5087	4361	8775	10664	6256	8970	8349	22976	7528	1050	8528	1051	10615	55850	23097	54797	9545	23389	6837	1962	51594	55090	6342	2167	9477	60561	11047	80306	8774	51586	23054	9055
Module 7	30	10212	369	1509	1265	7529	9631	5728	1794	8993	23636	5908	673	57187	7175	23225	6830	9688	3674	29107	7469	79228	79577	81847	3845	4140	5894	8087	80351	9061	3119	54845	54518	8480	3117	4927	27044	7879	80145	8805	3265	3123	6924	11044	10762	56829	22866	54623	3108
Module 8	4697	7385	6875	55320	164	9377	7158	51588	7386	8467	7468	9031	472	7384	8290	1537	7341	6272	4288	51773	7014	6847	27089	79016	23353	10975	26277	10734	1894	10388	7388	54069	80781	25913	23397	80344	1285	83461	29796	23345	4684	54386	8905	9533	56158	1174	7412	6879	26586
Module 9	3659	51154	3661	103	3920	427	1512	3916	3437	3043	4318	3434	968	3430	23385	3665	684	4599	9221	23200	5547	3433	4126	978	11010	2495	2537	51125	5284	2683	55	3725	79888	91543	967	4600	23317	23076	3664	84061	9636	1958	8904	6773	4680	51447	6041	1476	10410
Module 10	7170	3838	79659	57728	58	7125	80173	28981	8638	4606	57576	56912	8100	5063	51098	55112	8914	64792	9742	83658	26146	4939	90410	7884	1756	79809	3105	51626	55081	4940	23059	10379	11020	4938	3860	55764	9119	92104	10926	3853	79989	3861	51668	3858	3887	7171	3856	3875	3854
Module 11	80222	10352	4141	6301	79738	54433	51520	79587	16	79731	54938	5859	8833	4677	3735	51067	833	8565	6897
Module 12	64131	2675	56681	10675	1634	92609	5009	63827	23545	633	64132	9048	8992	1340	63916	1327	537	5979	80004	11169	50617	3561	23533	3635	7305	10312	54209	2261	5571	4609	5159	2668	5170	640	208	5623	2268	3824	2676	5588	1464	2263	51422	58516	3636	3622	2353	9100	1021
Module 13	2554	2555	2566	2558	10243	2559	27020	2567	2557	2562	2560	2561
Module 14	522	6390	9551	6391	521	539	10632	1329	1345	1339	7381	1350	509
Module 15	10389	81027	10856	10401	51728	4306	2288	10787	9898	11144	648	9734	58498	171023	8314	93408	55215	4999	1438	10336	25802	23492	6907	10013	4175	54361	5158	7203	1387	4174	9794	10432	72	661	1439	5148	7456	10174	147179	3071	3568	83439	800	908	29115	1437	26108	8323	23411
Module 16	4051	23203	10245	11160	3718	10252	3716	10469	9512	1431	25	10971	6335	10964	617	9378	4897	1946	1337	5770	23586	6655	3455	1942	64135	6327	2909	6324	10497	1571	55800	10817	10561	9208	10498	9256	685	8499	8541	55601	8500	11274	6326	320	9379	8224	8573	55327	27006
Module 17	51542	9827	25782	636	2590	55275	2589	10228	7110	738	2803	400	6293	2664	23299	8675	9648	2800	79571	22930
Module 18	344	64422	80335	776	3931	4619	5444	2780	611	9525	8735	5568	29967	7804	8036	5534	5575	5898	5360	51510	5499	337	4018	91782	3250	5500	151987	23399	19	1071	5530	784	6814	4628	5567	5933	11336	4620	4641	5995	26100	5532	5289	5934	22863	9140	9847	79065	55763
Module 19	29883	4850	23019	10605	9125	9337	57472	4848	4849
Module 20	51301	9953	4588	2528	4589	6483	2525	94025	2524	4585	2651	727897	10690	2523	2650	56913	9245	29071
Module 21	23462	3699	7123	6925	5919	1893	4617	5267	4618	6868	4654	7078	3700	1521	6414	10447	3714	3959	4656	55664	182
Module 22	8204	2251	1005	6850	1016	1012	3055	1001	2249	1487	999	1010	2049	1006	1009	7091	5423	1013	7089	1945	1500	1003	1948	613	1495	1004	3558	1007	1015	5579	1943	10370	1944	5294	1949	1493	2050	940	7088	2254	7518	2252	79840	4199	6464	2260	7090	2264	11052
Module 23	3939	8803	5223	3420	9076	9071	26285	1364	10402	9074	11171	1366	29888	51208	6776	10686	2026	655	7122	1365	159	23562	974	55753	24146	973	953	9080	5010	8703	3945	2747	9583	5161	5160	2746	9958	3099	8704	956	5162	1737	8428	3704	1947	3251	176	5214	6801
Module 24	2114	3222	2113	3216	3203	3204	3223	3202	3224	3215	3217
Module 25	8082	54221	6443	6442	6444	6641	6445	6640	8910
Module 26	942	2185	55862	5096	7409	55367	2572	593	941	79611	216	3033	627	8795	55526	316	11235	2571	8854	1577	6777	1548	8659	1592	594	8050	2752	10010	56603	27165	1584	6718	8630	2687	7923	4915	79644	2678	2744	3283	2729	3293	80143	3284	5095	1586	6452	8644	8772
Module 27	8326	7471	7479	6422	4041	11197	8321	4040	11211
Module 28	27333	4122	9950	57134	4121	4124	10905
Module 29	10110	6337	6339	6446	6338	1831	6340
Module 30	10651	55735	25813	10989	54927	79135	8834
Module 31	56851	10328	83460	51016	23065	55831	9694
Module 32	79147	5283	29880	9487	10329	9488	5277	8818	2218	55650	51227	1798	54344	9091	57171	8813
Module 33	1869	3592	816	1808	2624	1147	786	9989	3654	2048	818	9727	3596	2047	3008	6091	3551	4803	778	6654	779	3600	81030	5925	5311	10368	6938	50807	5923	1258	7290	8861	7410	25842	2066	826	4004	5310	3006	2064	3594	55844	3007	8091	28227	4067	5783	3024	51206
Module 34	1135	1146	1136	1141	1137	1142	8973	1138
Module 35	57038	2247	6461	7031	23395	7357	64785	3035	90627	4862	5336	7296	80070	5610	27243	23438	259230	11173	2617	6604	7791	9509	2205	5189	823	10294	11096	5190	11140	7145	29760	5191	29082	79643	9532	7058	7068	5264	4205	3376	55670	2274	6258	55466	2885	25978	1399	1839	695
Module 36	55666	51009	6400	6048	7353	91445	10613	79139	10956
Module 37	3705	80271	27124	22908	3632	3628	3706	51763	3707
Module 38	80339	11343	5406	8513	5407	9388	3991
Module 39	55317	9179	55745	10947	10239	11154	9907
Module 40	7994	8089	64769	9643	7862	9330	6603	51412	2976	55193	23774	6944	55257	9329	6595	29117	57634	2975	54556	10902	9328
Module 41	54960	10073	8487	50628	79833	79760
Module 42	92482	582	8195	585	55212	27241
Module 43	51555	10478	9409	5830	8799	8504	5824
Module 44	5210	4351	5207	57103	5208	5209
Module 45	9420	8435	9023	1583	1718	10858	6646	1593
Module 46	10940	1892	33	55135	3030	51367	9692	23405	6895	3028	51102	55505	35	36	7015	10775
Module 47	55567	146754	56171	8632	64446	8723
Module 48	11236	4598	8789	204	10392	5106	267	2821	3938	29110	200576	9562	5288	7417	2203	6888	7086	57506	1352	79594	10063	231	5609	2593	1757	5287	2628	5211	5315	22876	8821	23464	355	5213	27232	6721	51001	50814	1355	79145	3156	10454	55669	3631	4800	7098	212	4047	4801
Module 49	2688	735	11331	55013	10939	2101	7066	7033	6772	7032	7097	729	731	79568	732	730	7291	6687	7448	221154	733	2057	10367
Module 50	2339	1644	441024	4967	57107	5019	51805	10840	158	79947	4548	23590	2342	100	6898	2271	7054	7299	5053	4594	435	10229	7173	10768	51117	23743	57017	6389	8802	51004	635	64064	4860	79934	65985	353	56997	23382	10797	191
Module 51	479	5826	10347	11194	20	10058	64240
Module 52	4092	2626	90865	654	3605	50615	8877	6774	10554	1482	23761	50943	10156	6610	55326	4170	129642	4233	284	4090	23129	2820	4093	81490	5364	6237	8437	10507	3597	9663	23175	30009	54205	10128	56895	5338	56894	27289	59067	3620	7046	9466	2581	2324	10148	6497	3606	2886	79603
Module 53	1408	8553	8864	406	1407	9575
Module 54	80155	8260	60560	79829	80218	27159	84779	5973	79612	55577
Module 55	10371	8829	5361	2023	7167	2280	55558	3578	93	26330	2597	2027	2242	3984	3574	659	3565	1440	92	658	5362
Module 56	8110	9275	55274	9274	5977	6760	605
Module 57	3340	9348	2131	50515	9394	56548	10090	9653	8509	2132	51363	9957	55501	26035	9469
Module 58	6891	6890	811	2923	6892
Module 59	4682	64210	9391	10101	27158
Module 60	3418	3419	790	445	2805	2806	440
Module 62	5664	1272	4804	23220	79158	83464	51107
Module 62	2632	5837	7360	5836	178
Module 63	2199	4017	4238	6440	4016	2192	2202	729238	4015	30008	6441	6439	2006	84695	4239
Module 64	1967	8891	8892	8890	8893
Module 65	9779	58533	55737	6642	9559
Module 66	2551	51106	4899	23082	7019
Module 67	3145	7389	5498	1371	210
Module 68	1201	54982	1203	2055	5538
Module 69	3426	4179	1378	722	717	629	2219	2220	4153	10747
Module 70	9651	23396	56623	23007	5333	8394
Module 71	9054	1848	8556	1271	10126	5008	200205	6196	1401	27247	9586	8767	6416	64764	57128	1852	22	478	477	994	5348	27019	9088	481	166	177	6197	637	483	482	4217	1850	23439	486	2643	466	476	3002	10333	4830	114548	23479	3586	6285	51701	3458	8718	5598	6927
Module 72	777	8912	781	782	785
Module 73	51637	79074	25940	1653	51493
Module 74	8863	6096	6095	9975	79365	4783
Module 75	921	59272	4225	1803	4224	933	4311
Module 76	55576	5962	4478	6548	11261	10894	8692
Module 77	5257	5261	5260	5255	9132	3784	5256	808	3770
Module 78	9464	9421	3045	3046	4778	7975	4772	3726	4097	23764	467	79726	4094	8131	23334	9681	64100
Module 79	10558	224	5723	1491	79017	63826	1460	5832	217	51056	55304	94	9517	708	2815	2165	1036	2160	290	10993	2022	2812	2159	5104	219	3624
Module 80	55954	8233	11066	58517	79622
Module 81	23673	8417	6843	8677	6809
Module 82	2997	5506	2992	2998	8908
Module 83	4616	5606	10912	5608	5494
Module 84	55532	27173	64116	64924	55334
Module 85	56267	23498	6999	8564	8942
Module 86	2982	2977	5152	5153	2983
Module 87	1490	6789	7004	60485	7534	2308	1456	2290	4303	55233	9113	51421	7005
Module 88	8398	8760	10249	254531	11145	5130	5321	4350	27434	10400	55775	4913	55640	5320	11284	1040	7374	56994	4968	2984	54840	10390
Module 89	79018	4289	80055	64795	80232	51604	10026	10296	54994
Module 90	23513	84612	3993	55243	50855	3996	4868
Module 91	9601	79053	54431	80267	1633	2987	29929	1841	7372	30833	23193	22978	55741	7841	9695	79868	79087
Module 92	5366	596	23368	7159	9447	597	27113	578	317	22900	22861
Module 93	3786	3766	3768	3761	3773	3759
Module 94	23136	4646	1739	2037	2035	2036
Module 95	859	4842	309	8291	8913	8911
Module 96	3936	9644	9948	6624	1072	9404
Module 97	9446	2739	1312	475	1317	6647	9380	538	9973	2941	540	4128	1621	2876
Module 98	2986	2978	2979	1259	54714
Module 99	6713	5226	39	412	38	9563	1595	10449	1717	6820	37	3032	1589	22934	6309
Module 100	54704	56953	1738	10135	4907	3712	587	1890	1629	4191	586	132	1716	55066
Module 101	2689	6794	5617	2690	4088	92335	51719	81617	405	1442	2056	2309
Module 102	292	26521	293	8604	7416	10165
Module 103	774	51806	91860	4651	5521	25843	9423	80342	6261	810	1630	5533	22885	773	6788	858
Module 104	874	1666	6697	6834	5447	9997	2936	5052	873	10935	1719	6648	5860	1576	1353
Module 105	54928	53343	51477	23171	56985	2819	3612	3613
Module 106	579	5593	5592	5350	4488	3778	572	6662	5997	1750
Module 107	10474	55689	55167	10943	339287
Module 108	64080	6120	5631	25796	5634	9945	10007	2673	221823
Module 109	23529	9244	9180	1489	3572
Module 110	10215	50674	4825	6514	4821
Module 111	339	60489	200316	10930	29974
Module 112	51714	10587	25828	2879	9403
Module 113	7035	7056	2152	5045	23621	26088	23062	2155
Module 114	2710	2712	8639	314	1385	6251	10327	8574	55679	4780	3611	54498	4129
Module 115	1594	23057	23530	120227	55191	1591
Module 116	113251	9351	124801	8761	11273	5042
[truncated: 423 more columns]
