# Supplementary material for: MNBDR: A Module Network Based Method for Drug Repositioning
Source: Genes (Basel). 2020 Dec 27;12(1):25. doi: 10.3390/genes12010025 (PMC7824496; doi:10.3390/genes12010025)
Supplement: Supplementary file 1 [file genes-12-00025-s001.zip › genes-12-00025-s001/genes-1013750-supplementary/Supplementary/Table S3.xlsx]

## Sheet: Sheet1
	Table S3. The results of each cancer type
Method	Index	BRCA	GBM	LUAD	UCEC	HNSC	THCA	LIHC	PRAD	STAD	COAD	BLCA	CESC	KIRP	ESCA	PAAD	READ	LUSC	KICH	KIRC
MNBDR	Auc	0.621	0.568	0.588	0.63	0.622	0.611	0.622	0.63	0.608	0.6	0.619	0.633	0.593	0.619	0.617	0.59	0.565	0.58	0.59
	Auc0.1	0.0086	0.0081	0.01	0.0117	0.011	0.013	0.0109	0.0121	0.0093	0.0077	0.0122	0.0117	0.0105	0.0095	0.0097	0.0082	0.0093	0.0104	0.0078
Gene based
	Auc	0.521	0.462	0.511	0.54	0.48	0.555	0.549	0.495	0.551	0.544	0.551	0.528	0.454	0.512	0.532	0.482	0.524	0.5	0.523
	Auc0.1	0.0072	0.00062	0.0058	0.008	0.0051	0.0062	0.0044	0.0058	0.008	0.0057	0.0079	0.0043	0.0038	0.0047	0.0034	0.008	0.0097	0.0035	0.0056
Module based
	Auc	0.631	0.547	0.56	0.595	0.612	0.583	0.59	0.606	0.579	0.599	0.595	0.598	0.581	0.609	0.56	0.58	0.553	0.56	0.552
	Auc0.1	0.008	0.01	0.0082	0.0095	0.0106	0.0104	0.0076	0.0104	0.0098	0.0064	0.0101	0.0105	0.0061	0.0082	0.0063	0.0036	0.0071	0.0097	0.0085
