# Supplementary material for: MNBDR: A Module Network Based Method for Drug Repositioning
Source: Genes (Basel). 2020 Dec 27;12(1):25. doi: 10.3390/genes12010025 (PMC7824496; doi:10.3390/genes12010025)
Supplement: Supplementary file 1 [file genes-12-00025-s001.zip › genes-12-00025-s001/genes-1013750-supplementary/Supplementary/Table S4.xlsx]

## Sheet: Sheet1
Table S4. Functional annotation of module genes
Pathways	P-value	FDR q-value
PI3K-Akt signaling pathway	5.35e-21	7.03e-18
Proteoglycans in cancer	1.67e-20	2.2e-17
ErbB signaling pathway	1.92e-18	2.52e-15
Regulation of actin cytoskeleton	1.31e-16	1.44e-13
Pathways in cancer	2.64e-16	2.89e-13
Focal adhesion	2.52e-15	3.35e-12
Influenza A	4.07e-15	5.4e-12
Hepatitis B	1.3e-14	1.71e-11
Measles	2.23e-13	2.93e-10
Fc epsilon RI signaling pathway	3.57e-13	4.69e-10
Hepatitis C	9.2e-13	1.21e-09
Phagosome	1.15e-12	1.51e-09
Natural killer cell mediated cytotoxicity	1.29e-12	1.7e-09
Glioma	2.81e-12	3.69e-09
HTLV-I infection	1.71e-11	2.24e-08
Tuberculosis	2.09e-11	2.75e-08
Rheumatoid arthritis	3.41e-11	4.48e-08
Prostate cancer	3.41e-11	4.48e-08
T cell receptor signaling pathway	4.21e-11	5.54e-08
FoxO signaling pathway	7.31e-11	9.61e-08
Autoimmune thyroid disease	1.42e-10	1.87e-07
Endometrial cancer	1.42e-10	1.87e-07
Fc gamma R-mediated phagocytosis	1.47e-10	1.93e-07
Jak-STAT signaling pathway	1.54e-10	2.02e-07
Acute myeloid leukemia	2.06e-10	2.7e-07
Toll-like receptor signaling pathway	3.66e-10	4.8e-07
Endocytosis	4.56e-10	5.99e-07
RNA transport	5.76e-10	7.56e-07
Insulin signaling pathway	8.33e-10	1.09e-06
Ras signaling pathway	1.08e-09	1.42e-06
Synaptic vesicle cycle	1.19e-09	1.57e-06
Non-small cell lung cancer	1.24e-09	1.62e-06
Epithelial cell signaling in Helicobacter pylori infection	1.42e-09	1.86e-06
Neurotrophin signaling pathway	2.25e-09	2.96e-06
Herpes simplex infection	2.65e-09	3.48e-06
Melanogenesis	2.93e-09	3.85e-06
Pathogenic Escherichia coli infection	3.3e-09	4.34e-06
B cell receptor signaling pathway	3.36e-09	4.41e-06
Vibrio cholerae infection	5.51e-09	7.24e-06
Arrhythmogenic right ventricular cardiomyopathy (ARVC)	6.97e-09	9.16e-06
Central carbon metabolism in cancer	9.5e-09	1.25e-05
Chronic myeloid leukemia	1.13e-08	1.49e-05
Basal cell carcinoma	1.46e-08	1.91e-05
Cell cycle	2.34e-08	3.08e-05
Sphingolipid signaling pathway	2.6e-08	3.42e-05
MAPK signaling pathway	2.78e-08	3.66e-05
