# Supplementary material for: MNBDR: A Module Network Based Method for Drug Repositioning
Source: Genes (Basel). 2020 Dec 27;12(1):25. doi: 10.3390/genes12010025 (PMC7824496; doi:10.3390/genes12010025)
Supplement: Supplementary file 1 [file genes-12-00025-s001.zip › genes-12-00025-s001/genes-1013750-supplementary/Supplementary/Table S5.xlsx]

## Sheet: Sheet1
	Table S5. The score of disease-drug pairs
Cell line	Cancer type	Drug name	Score
MCF7	BLCA	lamotrigine	13.3947
MCF7	BRCA	lamotrigine	14.6095
MCF7	COAD	lamotrigine	13.6062
MCF7	HNSC	lamotrigine	10.8873
MCF7	KIRC	lamotrigine	19.0876
MCF7	LUAD	lamotrigine	9.54536
MCF7	PRAD	lamotrigine	13.4963
MCF7	STAD	lamotrigine	14.9418
MCF7	THCA	lamotrigine	15.7626
MCF7	UCEC	lamotrigine	9.37423
MCF7	LIHC	lamotrigine	16.7925
MCF7	LUSC	lamotrigine	13.3277
MCF7	CESC	lamotrigine	11.2686
MCF7	ESCA	lamotrigine	10.6321
MCF7	GBM_	lamotrigine	12.9323
MCF7	KICH	lamotrigine	13.5357
MCF7	KIRP	lamotrigine	15.288
MCF7	PAAD	lamotrigine	14.4044
MCF7	READ	lamotrigine	16.8219
MCF7	BLCA	ivabradine	9.33936
MCF7	BRCA	ivabradine	10.3208
MCF7	COAD	ivabradine	7.67306
MCF7	HNSC	ivabradine	8.50098
MCF7	KIRC	ivabradine	8.52352
MCF7	LUAD	ivabradine	6.31258
MCF7	PRAD	ivabradine	6.90511
MCF7	STAD	ivabradine	7.48884
MCF7	THCA	ivabradine	7.9733
MCF7	UCEC	ivabradine	9.72532
MCF7	LIHC	ivabradine	5.47205
MCF7	LUSC	ivabradine	6.19225
MCF7	CESC	ivabradine	10.0791
MCF7	ESCA	ivabradine	9.30857
MCF7	GBM_	ivabradine	6.6845
MCF7	KICH	ivabradine	9.39433
MCF7	KIRP	ivabradine	7.15142
MCF7	PAAD	ivabradine	9.2712
MCF7	READ	ivabradine	11.3251
MCF7	BLCA	dalfampridine	11.6833
MCF7	BRCA	dalfampridine	8.9361
MCF7	COAD	dalfampridine	11.5814
MCF7	HNSC	dalfampridine	8.9083
MCF7	KIRC	dalfampridine	12.5436
MCF7	LUAD	dalfampridine	12.4579
MCF7	PRAD	dalfampridine	9.36987
MCF7	STAD	dalfampridine	9.93352
MCF7	THCA	dalfampridine	9.55576
MCF7	UCEC	dalfampridine	8.32152
MCF7	LIHC	dalfampridine	10.0142
MCF7	LUSC	dalfampridine	11.521
MCF7	CESC	dalfampridine	10.163
MCF7	ESCA	dalfampridine	14.0013
MCF7	GBM_	dalfampridine	10.1743
MCF7	KICH	dalfampridine	10.8665
MCF7	KIRP	dalfampridine	9.88739
MCF7	PAAD	dalfampridine	9.76734
MCF7	READ	dalfampridine	12.1013
MCF7	BLCA	glimepiride	5.13797
MCF7	BRCA	glimepiride	7.33447
MCF7	COAD	glimepiride	6.1249
MCF7	HNSC	glimepiride	6.10238
MCF7	KIRC	glimepiride	5.96301
MCF7	LUAD	glimepiride	7.15117
MCF7	PRAD	glimepiride	7.58562
MCF7	STAD	glimepiride	9.7213
MCF7	THCA	glimepiride	5.84547
MCF7	UCEC	glimepiride	6.00275
MCF7	LIHC	glimepiride	7.44649
MCF7	LUSC	glimepiride	7.05825
MCF7	CESC	glimepiride	6.84021
MCF7	ESCA	glimepiride	6.1874
MCF7	GBM_	glimepiride	6.11675
MCF7	KICH	glimepiride	6.00311
MCF7	KIRP	glimepiride	5.72251
MCF7	PAAD	glimepiride	7.54444
MCF7	READ	glimepiride	6.73187
MCF7	BLCA	compound_e	11.8207
MCF7	BRCA	compound_e	8.94622
MCF7	COAD	compound_e	8.65064
MCF7	HNSC	compound_e	9.26903
MCF7	KIRC	compound_e	8.56574
MCF7	LUAD	compound_e	9.65685
MCF7	PRAD	compound_e	12.2687
MCF7	STAD	compound_e	12.1619
MCF7	THCA	compound_e	12.0204
MCF7	UCEC	compound_e	9.362
MCF7	LIHC	compound_e	10.023
MCF7	LUSC	compound_e	8.72969
MCF7	CESC	compound_e	9.13714
MCF7	ESCA	compound_e	9.72624
MCF7	GBM_	compound_e	9.83489
MCF7	KICH	compound_e	8.77022
MCF7	KIRP	compound_e	10.0097
MCF7	PAAD	compound_e	8.7449
MCF7	READ	compound_e	8.85709
MCF7	BLCA	ledipasvir	8.79927
MCF7	BRCA	ledipasvir	11.7846
MCF7	COAD	ledipasvir	8.63509
MCF7	HNSC	ledipasvir	11.2474
MCF7	KIRC	ledipasvir	10.2349
MCF7	LUAD	ledipasvir	17.0269
MCF7	PRAD	ledipasvir	16.9725
MCF7	STAD	ledipasvir	7.55628
MCF7	THCA	ledipasvir	9.43716
MCF7	UCEC	ledipasvir	10.1758
MCF7	LIHC	ledipasvir	11.5322
MCF7	LUSC	ledipasvir	12.6408
MCF7	CESC	ledipasvir	12.5758
MCF7	ESCA	ledipasvir	15.0503
MCF7	GBM_	ledipasvir	8.31697
MCF7	KICH	ledipasvir	10.5082
MCF7	KIRP	ledipasvir	10.364
MCF7	PAAD	ledipasvir	10.1709
MCF7	READ	ledipasvir	7.58721
MCF7	BLCA	danusertib	12.2197
MCF7	BRCA	danusertib	20.777
MCF7	COAD	danusertib	14.8102
MCF7	HNSC	danusertib	19.0323
MCF7	KIRC	danusertib	16.1344
MCF7	LUAD	danusertib	14.2127
MCF7	PRAD	danusertib	14.5888
MCF7	STAD	danusertib	15.8053
MCF7	THCA	danusertib	11.9342
MCF7	UCEC	danusertib	21.6985
MCF7	LIHC	danusertib	17.631
MCF7	LUSC	danusertib	13.2347
MCF7	CESC	danusertib	19.3456
MCF7	ESCA	danusertib	19.5772
MCF7	GBM_	danusertib	18.461
MCF7	KICH	danusertib	17.8579
MCF7	KIRP	danusertib	14.828
MCF7	PAAD	danusertib	15.2149
MCF7	READ	danusertib	16.64
MCF7	BLCA	pentobarbital	30.3895
MCF7	BRCA	pentobarbital	46.3701
MCF7	COAD	pentobarbital	32.7321
MCF7	HNSC	pentobarbital	28.6283
MCF7	KIRC	pentobarbital	31.6249
MCF7	LUAD	pentobarbital	42.6
MCF7	PRAD	pentobarbital	31.693
MCF7	STAD	pentobarbital	35.9703
MCF7	THCA	pentobarbital	32.5413
MCF7	UCEC	pentobarbital	33.2164
MCF7	LIHC	pentobarbital	30.2498
MCF7	LUSC	pentobarbital	34.2632
MCF7	CESC	pentobarbital	46.7371
MCF7	ESCA	pentobarbital	29.899
MCF7	GBM_	pentobarbital	32.4138
MCF7	KICH	pentobarbital	33.4687
MCF7	KIRP	pentobarbital	35.7654
MCF7	PAAD	pentobarbital	35.7709
MCF7	READ	pentobarbital	42.0042
MCF7	BLCA	PKI-179	33.1824
MCF7	BRCA	PKI-179	24.8986
MCF7	COAD	PKI-179	31.1838
MCF7	HNSC	PKI-179	20.7973
MCF7	KIRC	PKI-179	29.0179
MCF7	LUAD	PKI-179	27.7161
MCF7	PRAD	PKI-179	18.7772
MCF7	STAD	PKI-179	29.9546
MCF7	THCA	PKI-179	28.0214
MCF7	UCEC	PKI-179	19.0907
MCF7	LIHC	PKI-179	26.2599
MCF7	LUSC	PKI-179	31.4522
MCF7	CESC	PKI-179	27.6358
MCF7	ESCA	PKI-179	26.6288
MCF7	GBM_	PKI-179	31.8094
MCF7	KICH	PKI-179	35.3498
MCF7	KIRP	PKI-179	37.2873
MCF7	PAAD	PKI-179	26.2882
MCF7	READ	PKI-179	34.3359
MCF7	BLCA	darifenacin	6.24743
MCF7	BRCA	darifenacin	4.77738
MCF7	COAD	darifenacin	5.28739
MCF7	HNSC	darifenacin	4.33275
MCF7	KIRC	darifenacin	5.44275
MCF7	LUAD	darifenacin	6.62913
MCF7	PRAD	darifenacin	5.23654
MCF7	STAD	darifenacin	4.7516
MCF7	THCA	darifenacin	8.67005
MCF7	UCEC	darifenacin	5.42275
MCF7	LIHC	darifenacin	5.43343
MCF7	LUSC	darifenacin	8.13602
MCF7	CESC	darifenacin	6.07718
MCF7	ESCA	darifenacin	6.66401
MCF7	GBM_	darifenacin	6.13496
MCF7	KICH	darifenacin	6.98895
MCF7	KIRP	darifenacin	5.19865
MCF7	PAAD	darifenacin	6.72257
MCF7	READ	darifenacin	8.94093
MCF7	BLCA	CEP-37440	8.49321
MCF7	BRCA	CEP-37440	10.9636
MCF7	COAD	CEP-37440	8.99443
MCF7	HNSC	CEP-37440	13.893
MCF7	KIRC	CEP-37440	8.12658
MCF7	LUAD	CEP-37440	10.6077
MCF7	PRAD	CEP-37440	9.82566
MCF7	STAD	CEP-37440	9.9347
MCF7	THCA	CEP-37440	6.96512
MCF7	UCEC	CEP-37440	11.2775
MCF7	LIHC	CEP-37440	8.57748
MCF7	LUSC	CEP-37440	10.2326
MCF7	CESC	CEP-37440	8.01096
MCF7	ESCA	CEP-37440	10.9453
MCF7	GBM_	CEP-37440	10.8219
MCF7	KICH	CEP-37440	10.8323
MCF7	KIRP	CEP-37440	8.8448
MCF7	PAAD	CEP-37440	7.58537
MCF7	READ	CEP-37440	6.66318
MCF7	BLCA	alagebrium	8.87533
MCF7	BRCA	alagebrium	8.04484
MCF7	COAD	alagebrium	10.3697
MCF7	HNSC	alagebrium	7.08614
MCF7	KIRC	alagebrium	9.08861
MCF7	LUAD	alagebrium	9.26706
MCF7	PRAD	alagebrium	7.12738
MCF7	STAD	alagebrium	8.23222
MCF7	THCA	alagebrium	10.8229
MCF7	UCEC	alagebrium	6.35587
MCF7	LIHC	alagebrium	8.64871
MCF7	LUSC	alagebrium	9.39167
MCF7	CESC	alagebrium	9.15431
MCF7	ESCA	alagebrium	9.82356
MCF7	GBM_	alagebrium	8.7003
MCF7	KICH	alagebrium	8.54692
MCF7	KIRP	alagebrium	7.97105
MCF7	PAAD	alagebrium	10.1831
MCF7	READ	alagebrium	9.97804
MCF7	BLCA	tanespimycin	24.0046
MCF7	BRCA	tanespimycin	17.6873
MCF7	COAD	tanespimycin	24.6346
MCF7	HNSC	tanespimycin	21.4698
MCF7	KIRC	tanespimycin	20.6035
MCF7	LUAD	tanespimycin	20.1459
MCF7	PRAD	tanespimycin	26.1907
MCF7	STAD	tanespimycin	22.0216
MCF7	THCA	tanespimycin	18.2589
MCF7	UCEC	tanespimycin	25.2215
MCF7	LIHC	tanespimycin	22.9489
MCF7	LUSC	tanespimycin	19.1254
MCF7	CESC	tanespimycin	20.6414
MCF7	ESCA	tanespimycin	31.0594
MCF7	GBM_	tanespimycin	23.487
MCF7	KICH	tanespimycin	22.8784
MCF7	KIRP	tanespimycin	21.3785
MCF7	PAAD	tanespimycin	18.8737
MCF7	READ	tanespimycin	17.0548
MCF7	BLCA	amiloride	7.20859
MCF7	BRCA	amiloride	9.59231
MCF7	COAD	amiloride	7.82621
MCF7	HNSC	amiloride	9.90613
MCF7	KIRC	amiloride	7.80049
MCF7	LUAD	amiloride	9.13502
MCF7	PRAD	amiloride	9.23589
MCF7	STAD	amiloride	8.33629
MCF7	THCA	amiloride	6.55783
MCF7	UCEC	amiloride	10.405
MCF7	LIHC	amiloride	8.46468
MCF7	LUSC	amiloride	8.38161
MCF7	CESC	amiloride	7.37684
MCF7	ESCA	amiloride	10.2137
MCF7	GBM_	amiloride	8.76944
MCF7	KICH	amiloride	9.28894
MCF7	KIRP	amiloride	7.99109
MCF7	PAAD	amiloride	7.42635
MCF7	READ	amiloride	7.07797
MCF7	BLCA	DPI-201106	14.9604
MCF7	BRCA	DPI-201106	12.709
MCF7	COAD	DPI-201106	17.3617
MCF7	HNSC	DPI-201106	14.7406
MCF7	KIRC	DPI-201106	15.7681
MCF7	LUAD	DPI-201106	11.0671
MCF7	PRAD	DPI-201106	9.1191
MCF7	STAD	DPI-201106	16.6698
MCF7	THCA	DPI-201106	12.2694
MCF7	UCEC	DPI-201106	13.247
MCF7	LIHC	DPI-201106	10.8014
MCF7	LUSC	DPI-201106	12.247
MCF7	CESC	DPI-201106	12.1587
MCF7	ESCA	DPI-201106	8.99825
MCF7	GBM_	DPI-201106	13.0924
MCF7	KICH	DPI-201106	11.3395
MCF7	KIRP	DPI-201106	15.5386
MCF7	PAAD	DPI-201106	13.9351
MCF7	READ	DPI-201106	10.8398
MCF7	BLCA	reserpine	9.68088
MCF7	BRCA	reserpine	9.06382
MCF7	COAD	reserpine	9.28412
MCF7	HNSC	reserpine	7.44118
MCF7	KIRC	reserpine	9.02391
MCF7	LUAD	reserpine	10.7616
MCF7	PRAD	reserpine	8.43179
MCF7	STAD	reserpine	9.04136
MCF7	THCA	reserpine	9.91302
MCF7	UCEC	reserpine	6.74504
MCF7	LIHC	reserpine	13.1952
MCF7	LUSC	reserpine	11.0991
MCF7	CESC	reserpine	7.96463
MCF7	ESCA	reserpine	8.49966
MCF7	GBM_	reserpine	9.53255
MCF7	KICH	reserpine	9.24994
MCF7	KIRP	reserpine	9.06924
MCF7	PAAD	reserpine	9.23637
MCF7	READ	reserpine	10.6616
MCF7	BLCA	adarotene	10.1083
MCF7	BRCA	adarotene	12.1313
MCF7	COAD	adarotene	14.2852
MCF7	HNSC	adarotene	13.7517
MCF7	KIRC	adarotene	14.4639
MCF7	LUAD	adarotene	11.2587
MCF7	PRAD	adarotene	10.9993
MCF7	STAD	adarotene	9.12886
MCF7	THCA	adarotene	13.7618
MCF7	UCEC	adarotene	10.342
MCF7	LIHC	adarotene	11.7259
MCF7	LUSC	adarotene	14.1848
MCF7	CESC	adarotene	17.3659
MCF7	ESCA	adarotene	13.0057
MCF7	GBM_	adarotene	13.2373
MCF7	KICH	adarotene	13.6937
MCF7	KIRP	adarotene	10.6168
MCF7	PAAD	adarotene	13.03
MCF7	READ	adarotene	14.9866
MCF7	BLCA	chlorpromazine	13.5026
MCF7	BRCA	chlorpromazine	11.5314
MCF7	COAD	chlorpromazine	14.4662
MCF7	HNSC	chlorpromazine	15.5562
MCF7	KIRC	chlorpromazine	14.8283
MCF7	LUAD	chlorpromazine	11.8288
MCF7	PRAD	chlorpromazine	13.383
MCF7	STAD	chlorpromazine	13.4048
MCF7	THCA	chlorpromazine	13.296
MCF7	UCEC	chlorpromazine	10.8079
MCF7	LIHC	chlorpromazine	16.165
MCF7	LUSC	chlorpromazine	16.0611
MCF7	CESC	chlorpromazine	11.3041
MCF7	ESCA	chlorpromazine	12.2203
MCF7	GBM_	chlorpromazine	15.1091
MCF7	KICH	chlorpromazine	14.3515
MCF7	KIRP	chlorpromazine	13.0837
MCF7	PAAD	chlorpromazine	15.0232
MCF7	READ	chlorpromazine	14.8978
MCF7	BLCA	lersivirine	8.38816
MCF7	BRCA	lersivirine	8.40491
MCF7	COAD	lersivirine	9.89505
MCF7	HNSC	lersivirine	8.26185
MCF7	KIRC	lersivirine	9.25747
MCF7	LUAD	lersivirine	13.5197
MCF7	PRAD	lersivirine	9.71516
MCF7	STAD	lersivirine	9.27548
MCF7	THCA	lersivirine	8.18911
MCF7	UCEC	lersivirine	7.94543
MCF7	LIHC	lersivirine	10.4651
MCF7	LUSC	lersivirine	10.2521
MCF7	CESC	lersivirine	8.38462
MCF7	ESCA	lersivirine	9.38337
MCF7	GBM_	lersivirine	8.27961
MCF7	KICH	lersivirine	11.4085
MCF7	KIRP	lersivirine	9.18478
MCF7	PAAD	lersivirine	9.48674
MCF7	READ	lersivirine	11.0976
MCF7	BLCA	L-ergothioneine	10.689
MCF7	BRCA	L-ergothioneine	15.5506
MCF7	COAD	L-ergothioneine	15.4682
MCF7	HNSC	L-ergothioneine	14.556
MCF7	KIRC	L-ergothioneine	11.3309
MCF7	LUAD	L-ergothioneine	16.0761
MCF7	PRAD	L-ergothioneine	12.4819
MCF7	STAD	L-ergothioneine	14.527
MCF7	THCA	L-ergothioneine	13.6003
MCF7	UCEC	L-ergothioneine	10.5305
MCF7	LIHC	L-ergothioneine	16.6092
MCF7	LUSC	L-ergothioneine	12.4745
MCF7	CESC	L-ergothioneine	12.0615
MCF7	ESCA	L-ergothioneine	10.6486
MCF7	GBM_	L-ergothioneine	10.5171
MCF7	KICH	L-ergothioneine	10.2334
MCF7	KIRP	L-ergothioneine	11.433
MCF7	PAAD	L-ergothioneine	9.7859
MCF7	READ	L-ergothioneine	13.7975
MCF7	BLCA	talazoparib	13.1416
MCF7	BRCA	talazoparib	13.8648
MCF7	COAD	talazoparib	10.8668
MCF7	HNSC	talazoparib	12.8015
MCF7	KIRC	talazoparib	12.1798
MCF7	LUAD	talazoparib	8.57167
MCF7	PRAD	talazoparib	14.7068
MCF7	STAD	talazoparib	12.9388
MCF7	THCA	talazoparib	11.7262
MCF7	UCEC	talazoparib	9.16292
MCF7	LIHC	talazoparib	10.7743
MCF7	LUSC	talazoparib	11.1331
MCF7	CESC	talazoparib	12.5314
MCF7	ESCA	talazoparib	15.9402
MCF7	GBM_	talazoparib	15.6649
MCF7	KICH	talazoparib	12.7233
MCF7	KIRP	talazoparib	13.7095
MCF7	PAAD	talazoparib	8.78565
MCF7	READ	talazoparib	13.7444
MCF7	BLCA	iniparib	10.1487
MCF7	BRCA	iniparib	14.3068
MCF7	COAD	iniparib	9.91248
MCF7	HNSC	iniparib	15.7728
MCF7	KIRC	iniparib	14.3331
MCF7	LUAD	iniparib	13.859
MCF7	PRAD	iniparib	13.7852
MCF7	STAD	iniparib	10.1312
MCF7	THCA	iniparib	11.9877
MCF7	UCEC	iniparib	19.3856
MCF7	LIHC	iniparib	13.7803
MCF7	LUSC	iniparib	9.52783
MCF7	CESC	iniparib	16.8293
MCF7	ESCA	iniparib	16.55
MCF7	GBM_	iniparib	12.479
MCF7	KICH	iniparib	15.5656
MCF7	KIRP	iniparib	14.2767
MCF7	PAAD	iniparib	12.261
MCF7	READ	iniparib	10.9816
MCF7	BLCA	bisindolylmaleimide	11.2528
MCF7	BRCA	bisindolylmaleimide	9.41984
MCF7	COAD	bisindolylmaleimide	11.619
MCF7	HNSC	bisindolylmaleimide	10.73
MCF7	KIRC	bisindolylmaleimide	12.9049
MCF7	LUAD	bisindolylmaleimide	9.33718
MCF7	PRAD	bisindolylmaleimide	10.3345
MCF7	STAD	bisindolylmaleimide	12.231
MCF7	THCA	bisindolylmaleimide	12.0534
MCF7	UCEC	bisindolylmaleimide	14.4633
MCF7	LIHC	bisindolylmaleimide	9.86102
MCF7	LUSC	bisindolylmaleimide	8.24158
MCF7	CESC	bisindolylmaleimide	11.2641
MCF7	ESCA	bisindolylmaleimide	20.4347
MCF7	GBM_	bisindolylmaleimide	12.0823
MCF7	KICH	bisindolylmaleimide	12.0974
MCF7	KIRP	bisindolylmaleimide	10.7034
MCF7	PAAD	bisindolylmaleimide	12.6808
MCF7	READ	bisindolylmaleimide	9.30087
MCF7	BLCA	capsaicin	11.0678
MCF7	BRCA	capsaicin	11.7773
MCF7	COAD	capsaicin	10.5068
MCF7	HNSC	capsaicin	14.2255
MCF7	KIRC	capsaicin	10.6012
MCF7	LUAD	capsaicin	12.7974
MCF7	PRAD	capsaicin	14.0405
MCF7	STAD	capsaicin	10.3825
MCF7	THCA	capsaicin	11.4271
MCF7	UCEC	capsaicin	12.2879
MCF7	LIHC	capsaicin	14.7898
MCF7	LUSC	capsaicin	10.4861
MCF7	CESC	capsaicin	12.0926
MCF7	ESCA	capsaicin	15.0549
MCF7	GBM_	capsaicin	12.1801
MCF7	KICH	capsaicin	9.75713
MCF7	KIRP	capsaicin	10.7441
MCF7	PAAD	capsaicin	10.9519
MCF7	READ	capsaicin	11.5422
MCF7	BLCA	binimetinib	6.45459
MCF7	BRCA	binimetinib	6.92709
MCF7	COAD	binimetinib	8.48929
MCF7	HNSC	binimetinib	5.98132
MCF7	KIRC	binimetinib	7.38468
MCF7	LUAD	binimetinib	6.73406
MCF7	PRAD	binimetinib	6.33658
MCF7	STAD	binimetinib	6.93388
MCF7	THCA	binimetinib	6.03077
MCF7	UCEC	binimetinib	5.67985
MCF7	LIHC	binimetinib	8.89378
MCF7	LUSC	binimetinib	6.86042
MCF7	CESC	binimetinib	8.18473
MCF7	ESCA	binimetinib	8.39
MCF7	GBM_	binimetinib	9.29737
MCF7	KICH	binimetinib	8.98544
MCF7	KIRP	binimetinib	7.18021
MCF7	PAAD	binimetinib	6.64878
MCF7	READ	binimetinib	7.52862
MCF7	BLCA	delanzomib	20.8824
MCF7	BRCA	delanzomib	21.7932
MCF7	COAD	delanzomib	30.0424
MCF7	HNSC	delanzomib	32.9124
MCF7	KIRC	delanzomib	29.869
MCF7	LUAD	delanzomib	21.0978
MCF7	PRAD	delanzomib	26.9415
MCF7	STAD	delanzomib	25.3999
MCF7	THCA	delanzomib	26.281
MCF7	UCEC	delanzomib	31.427
MCF7	LIHC	delanzomib	40.6607
MCF7	LUSC	delanzomib	22.8168
MCF7	CESC	delanzomib	26.5846
MCF7	ESCA	delanzomib	26.8328
MCF7	GBM_	delanzomib	27.5533
MCF7	KICH	delanzomib	23.9252
MCF7	KIRP	delanzomib	25.2633
MCF7	PAAD	delanzomib	27.2838
MCF7	READ	delanzomib	27.3131
MCF7	BLCA	xaliproden	13.6547
MCF7	BRCA	xaliproden	11.7907
MCF7	COAD	xaliproden	13.5031
MCF7	HNSC	xaliproden	12.5855
MCF7	KIRC	xaliproden	14.6999
MCF7	LUAD	xaliproden	13.8302
MCF7	PRAD	xaliproden	10.8675
MCF7	STAD	xaliproden	12.4066
MCF7	THCA	xaliproden	12.1767
MCF7	UCEC	xaliproden	12.4377
MCF7	LIHC	xaliproden	15.6848
MCF7	LUSC	xaliproden	15.8929
MCF7	CESC	xaliproden	13.6818
MCF7	ESCA	xaliproden	11.4154
MCF7	GBM_	xaliproden	14.6192
MCF7	KICH	xaliproden	16.937
MCF7	KIRP	xaliproden	12.8516
MCF7	PAAD	xaliproden	16.4058
MCF7	READ	xaliproden	13.7375
MCF7	BLCA	seocalcitol	12.7151
MCF7	BRCA	seocalcitol	13.6593
MCF7	COAD	seocalcitol	14.292
MCF7	HNSC	seocalcitol	12.0635
MCF7	KIRC	seocalcitol	12.7704
MCF7	LUAD	seocalcitol	15.5487
MCF7	PRAD	seocalcitol	14.3432
MCF7	STAD	seocalcitol	11.0013
MCF7	THCA	seocalcitol	11.9566
MCF7	UCEC	seocalcitol	10.4879
MCF7	LIHC	seocalcitol	10.7281
MCF7	LUSC	seocalcitol	9.74768
MCF7	CESC	seocalcitol	15.4771
MCF7	ESCA	seocalcitol	21.255
MCF7	GBM_	seocalcitol	11.7115
MCF7	KICH	seocalcitol	11.0101
MCF7	KIRP	seocalcitol	12.5981
MCF7	PAAD	seocalcitol	11.686
MCF7	READ	seocalcitol	12.5852
MCF7	BLCA	mercaptopurine	14.5244
MCF7	BRCA	mercaptopurine	11.3222
MCF7	COAD	mercaptopurine	18.2286
MCF7	HNSC	mercaptopurine	11.9563
MCF7	KIRC	mercaptopurine	12.5081
MCF7	LUAD	mercaptopurine	11.3575
MCF7	PRAD	mercaptopurine	9.98737
MCF7	STAD	mercaptopurine	13.258
MCF7	THCA	mercaptopurine	11.963
MCF7	UCEC	mercaptopurine	12.6472
MCF7	LIHC	mercaptopurine	10.6273
MCF7	LUSC	mercaptopurine	12.8254
MCF7	CESC	mercaptopurine	11.3908
MCF7	ESCA	mercaptopurine	10.2286
MCF7	GBM_	mercaptopurine	13.114
MCF7	KICH	mercaptopurine	13.3357
MCF7	KIRP	mercaptopurine	17.2396
MCF7	PAAD	mercaptopurine	13.1137
MCF7	READ	mercaptopurine	13.9285
MCF7	BLCA	latanoprost	9.15689
MCF7	BRCA	latanoprost	7.58182
MCF7	COAD	latanoprost	7.07845
MCF7	HNSC	latanoprost	8.20311
MCF7	KIRC	latanoprost	7.59208
MCF7	LUAD	latanoprost	9.88343
MCF7	PRAD	latanoprost	6.99418
MCF7	STAD	latanoprost	10.4667
MCF7	THCA	latanoprost	9.80761
MCF7	UCEC	latanoprost	6.20477
MCF7	LIHC	latanoprost	7.55332
MCF7	LUSC	latanoprost	9.91579
MCF7	CESC	latanoprost	9.76946
MCF7	ESCA	latanoprost	6.44621
MCF7	GBM_	latanoprost	9.24689
MCF7	KICH	latanoprost	11.3354
MCF7	KIRP	latanoprost	9.3533
MCF7	PAAD	latanoprost	7.81846
MCF7	READ	latanoprost	11.7458
MCF7	BLCA	calcitriol	16.2385
MCF7	BRCA	calcitriol	12.182
MCF7	COAD	calcitriol	11.7859
MCF7	HNSC	calcitriol	13.8992
MCF7	KIRC	calcitriol	10.1991
MCF7	LUAD	calcitriol	9.36925
MCF7	PRAD	calcitriol	13.6211
MCF7	STAD	calcitriol	10.0597
MCF7	THCA	calcitriol	9.88609
MCF7	UCEC	calcitriol	13.0461
MCF7	LIHC	calcitriol	8.52921
MCF7	LUSC	calcitriol	8.61658
MCF7	CESC	calcitriol	12.7307
MCF7	ESCA	calcitriol	14.5144
MCF7	GBM_	calcitriol	10.5311
MCF7	KICH	calcitriol	13.3691
MCF7	KIRP	calcitriol	13.2158
MCF7	PAAD	calcitriol	10.5615
MCF7	READ	calcitriol	11.189
MCF7	BLCA	HG-14-10-04	8.3332
MCF7	BRCA	HG-14-10-04	8.57851
MCF7	COAD	HG-14-10-04	6.26721
MCF7	HNSC	HG-14-10-04	10.2325
MCF7	KIRC	HG-14-10-04	7.07527
MCF7	LUAD	HG-14-10-04	8.92493
MCF7	PRAD	HG-14-10-04	8.56986
MCF7	STAD	HG-14-10-04	8.95321
MCF7	THCA	HG-14-10-04	7.20476
MCF7	UCEC	HG-14-10-04	6.85691
MCF7	LIHC	HG-14-10-04	7.05765
MCF7	LUSC	HG-14-10-04	6.45808
MCF7	CESC	HG-14-10-04	10.5054
MCF7	ESCA	HG-14-10-04	8.64494
MCF7	GBM_	HG-14-10-04	7.89059
MCF7	KICH	HG-14-10-04	8.71774
MCF7	KIRP	HG-14-10-04	8.65874
MCF7	PAAD	HG-14-10-04	7.2724
MCF7	READ	HG-14-10-04	8.12235
MCF7	BLCA	TPCA-1	6.00074
MCF7	BRCA	TPCA-1	6.86342
MCF7	COAD	TPCA-1	7.40276
MCF7	HNSC	TPCA-1	4.44805
MCF7	KIRC	TPCA-1	5.54795
MCF7	LUAD	TPCA-1	7.27219
MCF7	PRAD	TPCA-1	5.55383
MCF7	STAD	TPCA-1	5.68031
MCF7	THCA	TPCA-1	7.47535
MCF7	UCEC	TPCA-1	5.03238
MCF7	LIHC	TPCA-1	6.58611
MCF7	LUSC	TPCA-1	5.40776
MCF7	CESC	TPCA-1	7.42319
MCF7	ESCA	TPCA-1	7.88463
MCF7	GBM_	TPCA-1	6.21321
MCF7	KICH	TPCA-1	5.70657
MCF7	KIRP	TPCA-1	5.33838
MCF7	PAAD	TPCA-1	6.10396
MCF7	READ	TPCA-1	6.48158
MCF7	BLCA	roquinimex	6.27514
MCF7	BRCA	roquinimex	7.00838
MCF7	COAD	roquinimex	5.86019
MCF7	HNSC	roquinimex	5.77972
MCF7	KIRC	roquinimex	9.0144
MCF7	LUAD	roquinimex	5.7966
MCF7	PRAD	roquinimex	8.19234
MCF7	STAD	roquinimex	8.01471
MCF7	THCA	roquinimex	8.48178
MCF7	UCEC	roquinimex	5.76994
MCF7	LIHC	roquinimex	5.87591
MCF7	LUSC	roquinimex	6.50481
MCF7	CESC	roquinimex	7.05379
MCF7	ESCA	roquinimex	8.14547
MCF7	GBM_	roquinimex	5.89543
MCF7	KICH	roquinimex	6.78552
MCF7	KIRP	roquinimex	7.90575
MCF7	PAAD	roquinimex	7.11272
MCF7	READ	roquinimex	7.78338
MCF7	BLCA	epinephrine	8.66966
MCF7	BRCA	epinephrine	6.50063
MCF7	COAD	epinephrine	6.72762
MCF7	HNSC	epinephrine	8.56225
MCF7	KIRC	epinephrine	7.20551
MCF7	LUAD	epinephrine	7.59642
MCF7	PRAD	epinephrine	7.33407
MCF7	STAD	epinephrine	6.36567
MCF7	THCA	epinephrine	6.6409
MCF7	UCEC	epinephrine	10.84
MCF7	LIHC	epinephrine	10.2582
MCF7	LUSC	epinephrine	6.87175
MCF7	CESC	epinephrine	7.19297
MCF7	ESCA	epinephrine	10.0146
MCF7	GBM_	epinephrine	8.49964
MCF7	KICH	epinephrine	7.13781
MCF7	KIRP	epinephrine	7.70769
MCF7	PAAD	epinephrine	8.00469
MCF7	READ	epinephrine	6.13221
MCF7	BLCA	cyclosporin-a	5.5393
MCF7	BRCA	cyclosporin-a	6.35085
MCF7	COAD	cyclosporin-a	7.14594
MCF7	HNSC	cyclosporin-a	8.44975
MCF7	KIRC	cyclosporin-a	7.613
MCF7	LUAD	cyclosporin-a	5.8563
MCF7	PRAD	cyclosporin-a	6.25316
MCF7	STAD	cyclosporin-a	5.52409
MCF7	THCA	cyclosporin-a	6.46107
MCF7	UCEC	cyclosporin-a	10.5422
MCF7	LIHC	cyclosporin-a	8.00635
MCF7	LUSC	cyclosporin-a	5.15916
MCF7	CESC	cyclosporin-a	7.24393
MCF7	ESCA	cyclosporin-a	7.1754
MCF7	GBM_	cyclosporin-a	6.48733
MCF7	KICH	cyclosporin-a	6.28641
MCF7	KIRP	cyclosporin-a	6.62678
MCF7	PAAD	cyclosporin-a	7.06511
MCF7	READ	cyclosporin-a	5.61868
MCF7	BLCA	AVN-944	21.2805
MCF7	BRCA	AVN-944	17.1926
MCF7	COAD	AVN-944	20.2892
MCF7	HNSC	AVN-944	14.033
MCF7	KIRC	AVN-944	15.7946
MCF7	LUAD	AVN-944	17.6693
MCF7	PRAD	AVN-944	15.3901
MCF7	STAD	AVN-944	19.0612
MCF7	THCA	AVN-944	17.4109
MCF7	UCEC	AVN-944	10.444
MCF7	LIHC	AVN-944	22.827
MCF7	LUSC	AVN-944	24.1416
MCF7	CESC	AVN-944	13.2984
MCF7	ESCA	AVN-944	10.7097
MCF7	GBM_	AVN-944	17.3527
MCF7	KICH	AVN-944	19.731
MCF7	KIRP	AVN-944	18.6987
MCF7	PAAD	AVN-944	14.8459
MCF7	READ	AVN-944	18.6863
MCF7	BLCA	RG-2833	5.315
MCF7	BRCA	RG-2833	6.16687
MCF7	COAD	RG-2833	5.96578
MCF7	HNSC	RG-2833	6.8627
MCF7	KIRC	RG-2833	6.55563
MCF7	LUAD	RG-2833	6.09546
MCF7	PRAD	RG-2833	8.81951
MCF7	STAD	RG-2833	5.33008
MCF7	THCA	RG-2833	6.06688
MCF7	UCEC	RG-2833	7.53327
MCF7	LIHC	RG-2833	7.45649
MCF7	LUSC	RG-2833	5.51542
MCF7	CESC	RG-2833	6.33926
MCF7	ESCA	RG-2833	9.32873
MCF7	GBM_	RG-2833	5.82368
MCF7	KICH	RG-2833	5.87508
MCF7	KIRP	RG-2833	6.04285
MCF7	PAAD	RG-2833	6.57691
MCF7	READ	RG-2833	6.19724
MCF7	BLCA	bardoxolone-methyl	31.6903
MCF7	BRCA	bardoxolone-methyl	28.7263
MCF7	COAD	bardoxolone-methyl	26.9582
MCF7	HNSC	bardoxolone-methyl	20.8337
MCF7	KIRC	bardoxolone-methyl	28.8577
MCF7	LUAD	bardoxolone-methyl	29.7896
MCF7	PRAD	bardoxolone-methyl	22.5169
MCF7	STAD	bardoxolone-methyl	29.1358
MCF7	THCA	bardoxolone-methyl	32.363
MCF7	UCEC	bardoxolone-methyl	32.7512
MCF7	LIHC	bardoxolone-methyl	25.4
MCF7	LUSC	bardoxolone-methyl	24.4897
MCF7	CESC	bardoxolone-methyl	28.8911
MCF7	ESCA	bardoxolone-methyl	29.0898
MCF7	GBM_	bardoxolone-methyl	25.2778
MCF7	KICH	bardoxolone-methyl	26.1941
MCF7	KIRP	bardoxolone-methyl	26.6374
MCF7	PAAD	bardoxolone-methyl	35.515
MCF7	READ	bardoxolone-methyl	34.5288
MCF7	BLCA	celecoxib	10.0187
MCF7	BRCA	celecoxib	14.3399
MCF7	COAD	celecoxib	13.299
MCF7	HNSC	celecoxib	11.8114
MCF7	KIRC	celecoxib	11.9575
MCF7	LUAD	celecoxib	13.4527
MCF7	PRAD	celecoxib	12.0546
MCF7	STAD	celecoxib	12.1757
MCF7	THCA	celecoxib	14.1818
MCF7	UCEC	celecoxib	10.8298
MCF7	LIHC	celecoxib	12.5135
MCF7	LUSC	celecoxib	9.72401
MCF7	CESC	celecoxib	15.5331
MCF7	ESCA	celecoxib	16.9176
MCF7	GBM_	celecoxib	11.935
MCF7	KICH	celecoxib	11.4086
MCF7	KIRP	celecoxib	11.2334
MCF7	PAAD	celecoxib	12.8496
MCF7	READ	celecoxib	9.56226
MCF7	BLCA	bortezomib	42.1679
MCF7	BRCA	bortezomib	37.1152
MCF7	COAD	bortezomib	54.9353
MCF7	HNSC	bortezomib	47.0264
MCF7	KIRC	bortezomib	45.6112
MCF7	LUAD	bortezomib	33.5393
MCF7	PRAD	bortezomib	47.0308
MCF7	STAD	bortezomib	40.0068
MCF7	THCA	bortezomib	47.2726
MCF7	UCEC	bortezomib	28.2158
MCF7	LIHC	bortezomib	55.0453
MCF7	LUSC	bortezomib	45.6676
MCF7	CESC	bortezomib	41.4007
MCF7	ESCA	bortezomib	40.8041
MCF7	GBM_	bortezomib	54.2854
MCF7	KICH	bortezomib	49.4938
MCF7	KIRP	bortezomib	45.7326
MCF7	PAAD	bortezomib	43.5195
MCF7	READ	bortezomib	56.5603
MCF7	BLCA	resatorvid	9.97378
MCF7	BRCA	resatorvid	13.6996
MCF7	COAD	resatorvid	15.8536
MCF7	HNSC	resatorvid	9.18311
MCF7	KIRC	resatorvid	8.75343
MCF7	LUAD	resatorvid	11.5621
MCF7	PRAD	resatorvid	8.75971
MCF7	STAD	resatorvid	10.8758
MCF7	THCA	resatorvid	9.5418
MCF7	UCEC	resatorvid	12.0409
MCF7	LIHC	resatorvid	8.83305
MCF7	LUSC	resatorvid	10.2226
MCF7	CESC	resatorvid	11.4899
MCF7	ESCA	resatorvid	14.1453
MCF7	GBM_	resatorvid	12.9749
MCF7	KICH	resatorvid	10.8881
MCF7	KIRP	resatorvid	9.31174
MCF7	PAAD	resatorvid	13.4808
MCF7	READ	resatorvid	13.2911
MCF7	BLCA	16,16-dimethylprostaglandin-e2	10.9102
MCF7	BRCA	16,16-dimethylprostaglandin-e2	10.8378
MCF7	COAD	16,16-dimethylprostaglandin-e2	12.3252
MCF7	HNSC	16,16-dimethylprostaglandin-e2	11.633
MCF7	KIRC	16,16-dimethylprostaglandin-e2	9.99007
MCF7	LUAD	16,16-dimethylprostaglandin-e2	8.59247
MCF7	PRAD	16,16-dimethylprostaglandin-e2	8.25382
MCF7	STAD	16,16-dimethylprostaglandin-e2	12.9405
MCF7	THCA	16,16-dimethylprostaglandin-e2	10.2748
MCF7	UCEC	16,16-dimethylprostaglandin-e2	8.14026
MCF7	LIHC	16,16-dimethylprostaglandin-e2	12.647
MCF7	LUSC	16,16-dimethylprostaglandin-e2	12.5662
MCF7	CESC	16,16-dimethylprostaglandin-e2	8.97953
MCF7	ESCA	16,16-dimethylprostaglandin-e2	8.47204
MCF7	GBM_	16,16-dimethylprostaglandin-e2	10.5212
MCF7	KICH	16,16-dimethylprostaglandin-e2	10.5021
MCF7	KIRP	16,16-dimethylprostaglandin-e2	10.2851
MCF7	PAAD	16,16-dimethylprostaglandin-e2	10.1562
MCF7	READ	16,16-dimethylprostaglandin-e2	11.7382
MCF7	BLCA	fidarestat	8.99704
MCF7	BRCA	fidarestat	7.13272
MCF7	COAD	fidarestat	8.87429
MCF7	HNSC	fidarestat	8.37615
MCF7	KIRC	fidarestat	10.2087
MCF7	LUAD	fidarestat	8.0177
MCF7	PRAD	fidarestat	10.272
MCF7	STAD	fidarestat	8.4235
MCF7	THCA	fidarestat	11.9605
MCF7	UCEC	fidarestat	8.08832
MCF7	LIHC	fidarestat	10.0143
MCF7	LUSC	fidarestat	8.84135
MCF7	CESC	fidarestat	9.93777
MCF7	ESCA	fidarestat	11.1715
MCF7	GBM_	fidarestat	10.0476
MCF7	KICH	fidarestat	9.86496
MCF7	KIRP	fidarestat	9.44314
MCF7	PAAD	fidarestat	10.3808
MCF7	READ	fidarestat	8.26582
MCF7	BLCA	PF-04691502	19.5235
MCF7	BRCA	PF-04691502	21.7786
MCF7	COAD	PF-04691502	19.2378
MCF7	HNSC	PF-04691502	16.292
MCF7	KIRC	PF-04691502	17.7836
MCF7	LUAD	PF-04691502	15.5434
MCF7	PRAD	PF-04691502	14.7665
MCF7	STAD	PF-04691502	20.0074
MCF7	THCA	PF-04691502	20.8729
MCF7	UCEC	PF-04691502	14.9397
MCF7	LIHC	PF-04691502	21.6274
MCF7	LUSC	PF-04691502	20.5465
MCF7	CESC	PF-04691502	18.4729
MCF7	ESCA	PF-04691502	13.7953
MCF7	GBM_	PF-04691502	17.0407
MCF7	KICH	PF-04691502	20.5094
MCF7	KIRP	PF-04691502	15.3715
MCF7	PAAD	PF-04691502	16.4088
MCF7	READ	PF-04691502	21.7228
MCF7	BLCA	edoxudine	12.2036
MCF7	BRCA	edoxudine	8.86154
MCF7	COAD	edoxudine	9.39344
MCF7	HNSC	edoxudine	7.44506
MCF7	KIRC	edoxudine	8.89634
MCF7	LUAD	edoxudine	7.27828
MCF7	PRAD	edoxudine	5.82362
MCF7	STAD	edoxudine	9.74596
MCF7	THCA	edoxudine	10.6194
MCF7	UCEC	edoxudine	10.3996
MCF7	LIHC	edoxudine	6.39356
MCF7	LUSC	edoxudine	8.62605
MCF7	CESC	edoxudine	8.74933
MCF7	ESCA	edoxudine	7.65707
MCF7	GBM_	edoxudine	8.36994
MCF7	KICH	edoxudine	10.6004
MCF7	KIRP	edoxudine	8.04775
MCF7	PAAD	edoxudine	10.5356
MCF7	READ	edoxudine	10.3849
MCF7	BLCA	azacitidine	9.35448
MCF7	BRCA	azacitidine	8.03904
MCF7	COAD	azacitidine	10.3065
MCF7	HNSC	azacitidine	6.98898
MCF7	KIRC	azacitidine	9.72037
MCF7	LUAD	azacitidine	7.45243
MCF7	PRAD	azacitidine	6.36592
MCF7	STAD	azacitidine	8.24335
MCF7	THCA	azacitidine	7.93117
MCF7	UCEC	azacitidine	8.9385
MCF7	LIHC	azacitidine	9.07938
MCF7	LUSC	azacitidine	7.348
MCF7	CESC	azacitidine	7.88102
MCF7	ESCA	azacitidine	5.92595
MCF7	GBM_	azacitidine	8.37258
MCF7	KICH	azacitidine	7.73908
MCF7	KIRP	azacitidine	11.2826
MCF7	PAAD	azacitidine	6.76134
MCF7	READ	azacitidine	7.0331
MCF7	BLCA	esmolol	10.1179
MCF7	BRCA	esmolol	7.29403
MCF7	COAD	esmolol	7.80092
MCF7	HNSC	esmolol	7.20014
MCF7	KIRC	esmolol	10.2406
MCF7	LUAD	esmolol	8.41344
MCF7	PRAD	esmolol	7.35558
MCF7	STAD	esmolol	7.82135
MCF7	THCA	esmolol	8.92531
MCF7	UCEC	esmolol	7.25663
MCF7	LIHC	esmolol	11.0571
MCF7	LUSC	esmolol	8.06846
MCF7	CESC	esmolol	10.1947
MCF7	ESCA	esmolol	8.92899
MCF7	GBM_	esmolol	8.00282
MCF7	KICH	esmolol	9.02363
MCF7	KIRP	esmolol	8.66132
MCF7	PAAD	esmolol	8.2276
MCF7	READ	esmolol	8.26753
MCF7	BLCA	forskolin	13.4305
MCF7	BRCA	forskolin	10.1734
MCF7	COAD	forskolin	14.354
MCF7	HNSC	forskolin	7.48601
MCF7	KIRC	forskolin	9.85061
MCF7	LUAD	forskolin	8.93978
MCF7	PRAD	forskolin	6.904
MCF7	STAD	forskolin	7.72275
MCF7	THCA	forskolin	9.45671
MCF7	UCEC	forskolin	9.77777
MCF7	LIHC	forskolin	6.40125
MCF7	LUSC	forskolin	10.1177
MCF7	CESC	forskolin	12.5007
MCF7	ESCA	forskolin	8.64456
MCF7	GBM_	forskolin	15.0194
MCF7	KICH	forskolin	11.5926
MCF7	KIRP	forskolin	8.34157
MCF7	PAAD	forskolin	12.5537
MCF7	READ	forskolin	11.2059
MCF7	BLCA	AV-412	10.5012
MCF7	BRCA	AV-412	14.2535
MCF7	COAD	AV-412	11.6114
MCF7	HNSC	AV-412	16.8572
MCF7	KIRC	AV-412	11.5526
MCF7	LUAD	AV-412	11.7076
MCF7	PRAD	AV-412	17.7145
MCF7	STAD	AV-412	8.23171
MCF7	THCA	AV-412	11.7311
MCF7	UCEC	AV-412	10.6019
MCF7	LIHC	AV-412	10.5529
MCF7	LUSC	AV-412	10.3517
MCF7	CESC	AV-412	12.3218
MCF7	ESCA	AV-412	12.5936
MCF7	GBM_	AV-412	9.76319
MCF7	KICH	AV-412	9.02857
MCF7	KIRP	AV-412	9.04303
MCF7	PAAD	AV-412	13.483
MCF7	READ	AV-412	13.2864
MCF7	BLCA	carbimazole	22.7412
MCF7	BRCA	carbimazole	16.6066
MCF7	COAD	carbimazole	16.823
MCF7	HNSC	carbimazole	17.4087
MCF7	KIRC	carbimazole	20.3506
MCF7	LUAD	carbimazole	11.384
MCF7	PRAD	carbimazole	13.9765
MCF7	STAD	carbimazole	19.6056
MCF7	THCA	carbimazole	20.2185
MCF7	UCEC	carbimazole	16.5301
MCF7	LIHC	carbimazole	15.4174
MCF7	LUSC	carbimazole	17.9724
MCF7	CESC	carbimazole	20.6261
MCF7	ESCA	carbimazole	16.7299
MCF7	GBM_	carbimazole	18.452
MCF7	KICH	carbimazole	20.3991
MCF7	KIRP	carbimazole	18.9968
MCF7	PAAD	carbimazole	18.1535
MCF7	READ	carbimazole	22.1585
MCF7	BLCA	tofacitinib	12.4462
MCF7	BRCA	tofacitinib	11.516
MCF7	COAD	tofacitinib	13.6818
MCF7	HNSC	tofacitinib	9.84668
MCF7	KIRC	tofacitinib	9.6011
MCF7	LUAD	tofacitinib	11.0747
MCF7	PRAD	tofacitinib	11.4129
MCF7	STAD	tofacitinib	11.1728
MCF7	THCA	tofacitinib	12.1926
MCF7	UCEC	tofacitinib	10.3122
MCF7	LIHC	tofacitinib	10.6045
MCF7	LUSC	tofacitinib	11.0117
MCF7	CESC	tofacitinib	11.574
MCF7	ESCA	tofacitinib	12.2596
MCF7	GBM_	tofacitinib	13.9397
MCF7	KICH	tofacitinib	13.449
MCF7	KIRP	tofacitinib	9.23455
MCF7	PAAD	tofacitinib	14.8076
MCF7	READ	tofacitinib	16.4266
MCF7	BLCA	tanaproget	10.963
MCF7	BRCA	tanaproget	9.6816
MCF7	COAD	tanaproget	12.8079
MCF7	HNSC	tanaproget	11.0561
MCF7	KIRC	tanaproget	10.6649
MCF7	LUAD	tanaproget	8.89876
MCF7	PRAD	tanaproget	10.1972
MCF7	STAD	tanaproget	10.1773
MCF7	THCA	tanaproget	10.3874
MCF7	UCEC	tanaproget	6.18005
MCF7	LIHC	tanaproget	12.0028
MCF7	LUSC	tanaproget	12.0414
MCF7	CESC	tanaproget	9.01428
MCF7	ESCA	tanaproget	8.6404
MCF7	GBM_	tanaproget	12.1756
MCF7	KICH	tanaproget	11.4641
MCF7	KIRP	tanaproget	10.607
MCF7	PAAD	tanaproget	10.751
MCF7	READ	tanaproget	13.3679
MCF7	BLCA	SB-525334	10.7515
MCF7	BRCA	SB-525334	10.9656
MCF7	COAD	SB-525334	9.32242
MCF7	HNSC	SB-525334	9.69949
MCF7	KIRC	SB-525334	13.1212
MCF7	LUAD	SB-525334	12.3933
MCF7	PRAD	SB-525334	9.90505
MCF7	STAD	SB-525334	9.97074
MCF7	THCA	SB-525334	10.5969
MCF7	UCEC	SB-525334	10.4008
MCF7	LIHC	SB-525334	10.9427
MCF7	LUSC	SB-525334	11.1188
MCF7	CESC	SB-525334	13.4932
MCF7	ESCA	SB-525334	9.50217
MCF7	GBM_	SB-525334	10.8256
MCF7	KICH	SB-525334	11.1393
MCF7	KIRP	SB-525334	9.80753
MCF7	PAAD	SB-525334	9.73365
MCF7	READ	SB-525334	9.78283
MCF7	BLCA	UNC-0321	17.5945
MCF7	BRCA	UNC-0321	22.7592
MCF7	COAD	UNC-0321	22.7639
MCF7	HNSC	UNC-0321	22.9949
MCF7	KIRC	UNC-0321	19.2356
MCF7	LUAD	UNC-0321	23.3906
MCF7	PRAD	UNC-0321	17.9187
MCF7	STAD	UNC-0321	21.1563
MCF7	THCA	UNC-0321	17.5458
MCF7	UCEC	UNC-0321	19.8565
MCF7	LIHC	UNC-0321	13.7253
MCF7	LUSC	UNC-0321	23.6285
MCF7	CESC	UNC-0321	19.344
MCF7	ESCA	UNC-0321	17.4472
MCF7	GBM_	UNC-0321	23.5547
MCF7	KICH	UNC-0321	19.602
MCF7	KIRP	UNC-0321	19.9926
MCF7	PAAD	UNC-0321	21.431
MCF7	READ	UNC-0321	19.8445
MCF7	BLCA	SB-939	11.7686
MCF7	BRCA	SB-939	13.1442
MCF7	COAD	SB-939	12.3329
MCF7	HNSC	SB-939	12.1196
MCF7	KIRC	SB-939	12.7498
MCF7	LUAD	SB-939	13.0998
MCF7	PRAD	SB-939	12.7151
MCF7	STAD	SB-939	12.139
MCF7	THCA	SB-939	15.142
MCF7	UCEC	SB-939	12.705
MCF7	LIHC	SB-939	17.6338
MCF7	LUSC	SB-939	13.1568
MCF7	CESC	SB-939	12.978
MCF7	ESCA	SB-939	14.1474
MCF7	GBM_	SB-939	14.9763
MCF7	KICH	SB-939	14.6572
MCF7	KIRP	SB-939	14.0098
MCF7	PAAD	SB-939	15.1181
MCF7	READ	SB-939	14.795
MCF7	BLCA	alvespimycin	21.302
MCF7	BRCA	alvespimycin	26.0386
MCF7	COAD	alvespimycin	20.9983
MCF7	HNSC	alvespimycin	24.5013
MCF7	KIRC	alvespimycin	20.2874
MCF7	LUAD	alvespimycin	25.613
MCF7	PRAD	alvespimycin	27.0278
MCF7	STAD	alvespimycin	18.1592
MCF7	THCA	alvespimycin	18.2344
MCF7	UCEC	alvespimycin	18.9324
MCF7	LIHC	alvespimycin	24.2611
MCF7	LUSC	alvespimycin	22.2455
MCF7	CESC	alvespimycin	24.7023
MCF7	ESCA	alvespimycin	26.0704
MCF7	GBM_	alvespimycin	20.7511
MCF7	KICH	alvespimycin	19.0798
MCF7	KIRP	alvespimycin	19.1511
MCF7	PAAD	alvespimycin	20.0359
MCF7	READ	alvespimycin	22.8318
MCF7	BLCA	BAY-87-2243	7.16488
MCF7	BRCA	BAY-87-2243	7.56495
MCF7	COAD	BAY-87-2243	7.93184
MCF7	HNSC	BAY-87-2243	8.59259
MCF7	KIRC	BAY-87-2243	8.43498
MCF7	LUAD	BAY-87-2243	6.53611
MCF7	PRAD	BAY-87-2243	10.2793
MCF7	STAD	BAY-87-2243	6.74405
MCF7	THCA	BAY-87-2243	7.69578
MCF7	UCEC	BAY-87-2243	9.53185
MCF7	LIHC	BAY-87-2243	8.16846
MCF7	LUSC	BAY-87-2243	6.26321
MCF7	CESC	BAY-87-2243	7.30168
MCF7	ESCA	BAY-87-2243	11.3307
MCF7	GBM_	BAY-87-2243	7.15977
MCF7	KICH	BAY-87-2243	7.16886
MCF7	KIRP	BAY-87-2243	7.61981
MCF7	PAAD	BAY-87-2243	8.31781
MCF7	READ	BAY-87-2243	6.93916
MCF7	BLCA	alvocidib	28.2902
MCF7	BRCA	alvocidib	25.012
MCF7	COAD	alvocidib	24.9249
MCF7	HNSC	alvocidib	23.0648
MCF7	KIRC	alvocidib	35.4022
MCF7	LUAD	alvocidib	27.0328
MCF7	PRAD	alvocidib	34.4438
MCF7	STAD	alvocidib	28.7441
MCF7	THCA	alvocidib	27.4914
MCF7	UCEC	alvocidib	30.6248
MCF7	LIHC	alvocidib	33.4561
MCF7	LUSC	alvocidib	27.482
MCF7	CESC	alvocidib	34.0907
MCF7	ESCA	alvocidib	28.7299
MCF7	GBM_	alvocidib	27.2549
MCF7	KICH	alvocidib	28.115
MCF7	KIRP	alvocidib	35.6852
MCF7	PAAD	alvocidib	27.8136
MCF7	READ	alvocidib	24.5354
MCF7	BLCA	AMG-232	15.7395
MCF7	BRCA	AMG-232	22.1252
MCF7	COAD	AMG-232	18.127
MCF7	HNSC	AMG-232	24.0007
MCF7	KIRC	AMG-232	19.5303
MCF7	LUAD	AMG-232	16.1879
MCF7	PRAD	AMG-232	18.8827
MCF7	STAD	AMG-232	17.2453
MCF7	THCA	AMG-232	22.2343
MCF7	UCEC	AMG-232	21.9553
MCF7	LIHC	AMG-232	25.3391
MCF7	LUSC	AMG-232	15.3517
MCF7	CESC	AMG-232	23.7191
MCF7	ESCA	AMG-232	25.0046
MCF7	GBM_	AMG-232	23.1869
MCF7	KICH	AMG-232	22.7385
MCF7	KIRP	AMG-232	19.4448
MCF7	PAAD	AMG-232	20.3793
MCF7	READ	AMG-232	23.2622
MCF7	BLCA	AT-9283	12.9576
MCF7	BRCA	AT-9283	19.2665
MCF7	COAD	AT-9283	15.9711
MCF7	HNSC	AT-9283	16.5479
MCF7	KIRC	AT-9283	16.5488
MCF7	LUAD	AT-9283	14.6884
MCF7	PRAD	AT-9283	18.0329
MCF7	STAD	AT-9283	13.1356
MCF7	THCA	AT-9283	12.5973
MCF7	UCEC	AT-9283	19.3911
MCF7	LIHC	AT-9283	17.9186
MCF7	LUSC	AT-9283	13.603
MCF7	CESC	AT-9283	17.0163
MCF7	ESCA	AT-9283	19.3155
MCF7	GBM_	AT-9283	14.5716
MCF7	KICH	AT-9283	14.7661
MCF7	KIRP	AT-9283	13.8409
MCF7	PAAD	AT-9283	14.707
MCF7	READ	AT-9283	14.2449
MCF7	BLCA	R-547	19.8752
MCF7	BRCA	R-547	17.241
MCF7	COAD	R-547	20.9534
MCF7	HNSC	R-547	15.8258
MCF7	KIRC	R-547	14.6626
MCF7	LUAD	R-547	18.4184
MCF7	PRAD	R-547	13.9959
MCF7	STAD	R-547	15.37
MCF7	THCA	R-547	12.963
MCF7	UCEC	R-547	17.3617
MCF7	LIHC	R-547	19.7004
MCF7	LUSC	R-547	17.2658
MCF7	CESC	R-547	15.7529
MCF7	ESCA	R-547	15.5466
MCF7	GBM_	R-547	16.387
MCF7	KICH	R-547	16.9213
MCF7	KIRP	R-547	20.1924
MCF7	PAAD	R-547	15.5403
MCF7	READ	R-547	14.5669
MCF7	BLCA	tobramycin	10.8899
MCF7	BRCA	tobramycin	15.1328
MCF7	COAD	tobramycin	10.2885
MCF7	HNSC	tobramycin	11.3206
MCF7	KIRC	tobramycin	12.0084
MCF7	LUAD	tobramycin	10.3679
MCF7	PRAD	tobramycin	11.5845
MCF7	STAD	tobramycin	9.6406
MCF7	THCA	tobramycin	14.8921
MCF7	UCEC	tobramycin	16.025
MCF7	LIHC	tobramycin	18.3335
MCF7	LUSC	tobramycin	11.6065
MCF7	CESC	tobramycin	11.2159
MCF7	ESCA	tobramycin	8.45122
MCF7	GBM_	tobramycin	10.5428
MCF7	KICH	tobramycin	9.89017
MCF7	KIRP	tobramycin	11.9617
MCF7	PAAD	tobramycin	13.095
MCF7	READ	tobramycin	13.9169
MCF7	BLCA	relcovaptan	9.89841
MCF7	BRCA	relcovaptan	8.9076
MCF7	COAD	relcovaptan	10.9823
MCF7	HNSC	relcovaptan	9.98544
MCF7	KIRC	relcovaptan	11.3236
MCF7	LUAD	relcovaptan	7.76525
MCF7	PRAD	relcovaptan	7.8356
MCF7	STAD	relcovaptan	10.8383
MCF7	THCA	relcovaptan	10.2797
MCF7	UCEC	relcovaptan	6.69552
MCF7	LIHC	relcovaptan	11.7383
MCF7	LUSC	relcovaptan	9.70638
MCF7	CESC	relcovaptan	8.89908
MCF7	ESCA	relcovaptan	8.07215
MCF7	GBM_	relcovaptan	9.88896
MCF7	KICH	relcovaptan	10.2258
MCF7	KIRP	relcovaptan	10.1787
MCF7	PAAD	relcovaptan	10.4218
MCF7	READ	relcovaptan	11.1871
MCF7	BLCA	piclamilast	19.7047
MCF7	BRCA	piclamilast	15.7969
MCF7	COAD	piclamilast	18.1094
MCF7	HNSC	piclamilast	17.4646
MCF7	KIRC	piclamilast	17.0154
MCF7	LUAD	piclamilast	18.2427
MCF7	PRAD	piclamilast	23.084
MCF7	STAD	piclamilast	17.865
MCF7	THCA	piclamilast	18.2702
MCF7	UCEC	piclamilast	20.891
MCF7	LIHC	piclamilast	16.2499
MCF7	LUSC	piclamilast	22.4889
MCF7	CESC	piclamilast	17.3164
MCF7	ESCA	piclamilast	16.7025
MCF7	GBM_	piclamilast	17.0007
MCF7	KICH	piclamilast	16.9247
MCF7	KIRP	piclamilast	19.0244
MCF7	PAAD	piclamilast	17.6426
MCF7	READ	piclamilast	19.7179
MCF7	BLCA	vorinostat	8.91357
MCF7	BRCA	vorinostat	8.84419
MCF7	COAD	vorinostat	11.5435
MCF7	HNSC	vorinostat	9.2114
MCF7	KIRC	vorinostat	8.25982
MCF7	LUAD	vorinostat	8.22238
MCF7	PRAD	vorinostat	12.1342
MCF7	STAD	vorinostat	7.35001
MCF7	THCA	vorinostat	8.78549
MCF7	UCEC	vorinostat	7.39562
MCF7	LIHC	vorinostat	9.69273
MCF7	LUSC	vorinostat	9.23825
MCF7	CESC	vorinostat	8.44159
MCF7	ESCA	vorinostat	11.7646
MCF7	GBM_	vorinostat	9.3029
MCF7	KICH	vorinostat	8.2436
MCF7	KIRP	vorinostat	7.40963
MCF7	PAAD	vorinostat	9.66981
MCF7	READ	vorinostat	14.3027
MCF7	BLCA	PF-04447943	16.738
MCF7	BRCA	PF-04447943	16.2147
MCF7	COAD	PF-04447943	14.4612
MCF7	HNSC	PF-04447943	12.4513
MCF7	KIRC	PF-04447943	16.3874
MCF7	LUAD	PF-04447943	10.9467
MCF7	PRAD	PF-04447943	12.6717
MCF7	STAD	PF-04447943	18.1256
MCF7	THCA	PF-04447943	18.8107
MCF7	UCEC	PF-04447943	9.12817
MCF7	LIHC	PF-04447943	14.1842
MCF7	LUSC	PF-04447943	17.052
MCF7	CESC	PF-04447943	12.1101
MCF7	ESCA	PF-04447943	10.1751
MCF7	GBM_	PF-04447943	13.6898
MCF7	KICH	PF-04447943	16.7449
MCF7	KIRP	PF-04447943	15.8972
MCF7	PAAD	PF-04447943	14.4125
MCF7	READ	PF-04447943	17.7971
MCF7	BLCA	LY-2090314	18.1724
MCF7	BRCA	LY-2090314	29.3033
MCF7	COAD	LY-2090314	20.5642
MCF7	HNSC	LY-2090314	20.7115
MCF7	KIRC	LY-2090314	18.8736
MCF7	LUAD	LY-2090314	24.4884
MCF7	PRAD	LY-2090314	19.3038
MCF7	STAD	LY-2090314	22.776
MCF7	THCA	LY-2090314	18.6537
MCF7	UCEC	LY-2090314	16.377
MCF7	LIHC	LY-2090314	27.4298
MCF7	LUSC	LY-2090314	22.8515
MCF7	CESC	LY-2090314	22.368
MCF7	ESCA	LY-2090314	20.0249
MCF7	GBM_	LY-2090314	19.2474
MCF7	KICH	LY-2090314	19.3616
MCF7	KIRP	LY-2090314	18.6075
MCF7	PAAD	LY-2090314	17.6112
MCF7	READ	LY-2090314	22.9975
MCF7	BLCA	rosuvastatin	12.6305
MCF7	BRCA	rosuvastatin	18.0772
MCF7	COAD	rosuvastatin	16.5654
MCF7	HNSC	rosuvastatin	10.9945
MCF7	KIRC	rosuvastatin	13.1488
MCF7	LUAD	rosuvastatin	13.1463
MCF7	PRAD	rosuvastatin	8.87121
MCF7	STAD	rosuvastatin	13.3278
MCF7	THCA	rosuvastatin	12.5257
MCF7	UCEC	rosuvastatin	12.5572
MCF7	LIHC	rosuvastatin	11.3606
MCF7	LUSC	rosuvastatin	11.2806
MCF7	CESC	rosuvastatin	19.1777
MCF7	ESCA	rosuvastatin	12.4887
MCF7	GBM_	rosuvastatin	17.103
MCF7	KICH	rosuvastatin	16.0172
MCF7	KIRP	rosuvastatin	12.4464
MCF7	PAAD	rosuvastatin	15.781
MCF7	READ	rosuvastatin	13.577
MCF7	BLCA	primidone	10.0733
MCF7	BRCA	primidone	9.45675
MCF7	COAD	primidone	11.903
MCF7	HNSC	primidone	7.5814
MCF7	KIRC	primidone	11.8574
MCF7	LUAD	primidone	9.8045
MCF7	PRAD	primidone	12.0699
MCF7	STAD	primidone	15.2369
MCF7	THCA	primidone	13.198
MCF7	UCEC	primidone	10.9336
MCF7	LIHC	primidone	12.4837
MCF7	LUSC	primidone	9.6451
MCF7	CESC	primidone	9.966
MCF7	ESCA	primidone	10.0814
MCF7	GBM_	primidone	8.82945
MCF7	KICH	primidone	8.61473
MCF7	KIRP	primidone	11.0783
MCF7	PAAD	primidone	12.3323
MCF7	READ	primidone	9.48039
MCF7	BLCA	deoxycholic-acid	6.87781
MCF7	BRCA	deoxycholic-acid	8.6631
MCF7	COAD	deoxycholic-acid	7.84101
MCF7	HNSC	deoxycholic-acid	7.66482
MCF7	KIRC	deoxycholic-acid	9.24522
MCF7	LUAD	deoxycholic-acid	8.42663
MCF7	PRAD	deoxycholic-acid	7.7927
MCF7	STAD	deoxycholic-acid	10.0651
MCF7	THCA	deoxycholic-acid	10.7182
MCF7	UCEC	deoxycholic-acid	6.86731
MCF7	LIHC	deoxycholic-acid	7.84748
MCF7	LUSC	deoxycholic-acid	8.93015
MCF7	CESC	deoxycholic-acid	8.44841
MCF7	ESCA	deoxycholic-acid	8.63328
MCF7	GBM_	deoxycholic-acid	6.75425
MCF7	KICH	deoxycholic-acid	7.34738
MCF7	KIRP	deoxycholic-acid	8.64391
MCF7	PAAD	deoxycholic-acid	7.24529
MCF7	READ	deoxycholic-acid	7.29193
MCF7	BLCA	benazepril	10.0815
MCF7	BRCA	benazepril	11.6593
MCF7	COAD	benazepril	10.4423
MCF7	HNSC	benazepril	11.9698
MCF7	KIRC	benazepril	13.0174
MCF7	LUAD	benazepril	9.59084
MCF7	PRAD	benazepril	10.5472
MCF7	STAD	benazepril	9.51443
MCF7	THCA	benazepril	10.2865
MCF7	UCEC	benazepril	8.56865
MCF7	LIHC	benazepril	12.5078
MCF7	LUSC	benazepril	10.448
MCF7	CESC	benazepril	11.1312
MCF7	ESCA	benazepril	15.9814
MCF7	GBM_	benazepril	10.0819
MCF7	KICH	benazepril	10.0088
MCF7	KIRP	benazepril	9.82771
MCF7	PAAD	benazepril	11.2695
MCF7	READ	benazepril	10.9945
MCF7	BLCA	tipranavir	10.8276
MCF7	BRCA	tipranavir	8.11087
MCF7	COAD	tipranavir	8.0876
MCF7	HNSC	tipranavir	8.6922
MCF7	KIRC	tipranavir	9.26081
MCF7	LUAD	tipranavir	8.76396
MCF7	PRAD	tipranavir	11.5687
MCF7	STAD	tipranavir	7.53858
MCF7	THCA	tipranavir	13.1941
MCF7	UCEC	tipranavir	9.83358
MCF7	LIHC	tipranavir	13.4572
MCF7	LUSC	tipranavir	8.40353
MCF7	CESC	tipranavir	9.97944
MCF7	ESCA	tipranavir	7.98956
MCF7	GBM_	tipranavir	11.8912
MCF7	KICH	tipranavir	12.5291
MCF7	KIRP	tipranavir	12.3243
MCF7	PAAD	tipranavir	10.7815
MCF7	READ	tipranavir	12.1061
MCF7	BLCA	mepacrine	9.08784
MCF7	BRCA	mepacrine	9.72045
MCF7	COAD	mepacrine	7.26877
MCF7	HNSC	mepacrine	9.22442
MCF7	KIRC	mepacrine	7.6207
MCF7	LUAD	mepacrine	5.77881
MCF7	PRAD	mepacrine	6.76271
MCF7	STAD	mepacrine	7.83299
MCF7	THCA	mepacrine	7.53842
MCF7	UCEC	mepacrine	7.47701
MCF7	LIHC	mepacrine	5.81152
MCF7	LUSC	mepacrine	5.80938
MCF7	CESC	mepacrine	9.45999
MCF7	ESCA	mepacrine	9.44834
MCF7	GBM_	mepacrine	6.97285
MCF7	KICH	mepacrine	9.18953
MCF7	KIRP	mepacrine	7.04538
MCF7	PAAD	mepacrine	7.7061
MCF7	READ	mepacrine	9.40639
MCF7	BLCA	istaroxime	8.1421
MCF7	BRCA	istaroxime	12.4204
MCF7	COAD	istaroxime	9.70809
MCF7	HNSC	istaroxime	10.694
MCF7	KIRC	istaroxime	8.20708
MCF7	LUAD	istaroxime	12.1346
MCF7	PRAD	istaroxime	11.6527
MCF7	STAD	istaroxime	9.94714
MCF7	THCA	istaroxime	7.73357
MCF7	UCEC	istaroxime	7.71262
MCF7	LIHC	istaroxime	8.77087
MCF7	LUSC	istaroxime	9.69207
MCF7	CESC	istaroxime	11.2681
MCF7	ESCA	istaroxime	10.5312
MCF7	GBM_	istaroxime	8.2465
MCF7	KICH	istaroxime	8.37302
MCF7	KIRP	istaroxime	8.1836
MCF7	PAAD	istaroxime	8.25467
MCF7	READ	istaroxime	8.77182
MCF7	BLCA	diethylstilbestrol	12.1291
MCF7	BRCA	diethylstilbestrol	10.9406
MCF7	COAD	diethylstilbestrol	14.8674
MCF7	HNSC	diethylstilbestrol	11.0289
MCF7	KIRC	diethylstilbestrol	11.9176
MCF7	LUAD	diethylstilbestrol	11.9558
MCF7	PRAD	diethylstilbestrol	10.6302
MCF7	STAD	diethylstilbestrol	10.9611
MCF7	THCA	diethylstilbestrol	10.9616
MCF7	UCEC	diethylstilbestrol	13.0049
MCF7	LIHC	diethylstilbestrol	10.3193
MCF7	LUSC	diethylstilbestrol	11.3898
MCF7	CESC	diethylstilbestrol	12.0929
MCF7	ESCA	diethylstilbestrol	11.1275
MCF7	GBM_	diethylstilbestrol	14.5388
MCF7	KICH	diethylstilbestrol	14.3376
MCF7	KIRP	diethylstilbestrol	11.5416
MCF7	PAAD	diethylstilbestrol	14.1807
MCF7	READ	diethylstilbestrol	12.915
MCF7	BLCA	podophyllotoxin	27.675
MCF7	BRCA	podophyllotoxin	28.2369
MCF7	COAD	podophyllotoxin	31.5586
MCF7	HNSC	podophyllotoxin	25.7419
MCF7	KIRC	podophyllotoxin	33.7607
MCF7	LUAD	podophyllotoxin	43.6405
MCF7	PRAD	podophyllotoxin	27.482
MCF7	STAD	podophyllotoxin	26.8547
MCF7	THCA	podophyllotoxin	29.4541
MCF7	UCEC	podophyllotoxin	41.5237
MCF7	LIHC	podophyllotoxin	34.814
MCF7	LUSC	podophyllotoxin	26.7146
MCF7	CESC	podophyllotoxin	36.2873
MCF7	ESCA	podophyllotoxin	35.6784
MCF7	GBM_	podophyllotoxin	24.957
MCF7	KICH	podophyllotoxin	39.4955
MCF7	KIRP	podophyllotoxin	34.6042
MCF7	PAAD	podophyllotoxin	34.609
MCF7	READ	podophyllotoxin	24.2146
MCF7	BLCA	ZD-7114	9.60129
MCF7	BRCA	ZD-7114	10.7773
MCF7	COAD	ZD-7114	10.6066
MCF7	HNSC	ZD-7114	9.67193
MCF7	KIRC	ZD-7114	10.7127
MCF7	LUAD	ZD-7114	9.57107
MCF7	PRAD	ZD-7114	9.2159
MCF7	STAD	ZD-7114	9.98769
MCF7	THCA	ZD-7114	10.3676
MCF7	UCEC	ZD-7114	12.2866
MCF7	LIHC	ZD-7114	9.6155
MCF7	LUSC	ZD-7114	8.95304
MCF7	CESC	ZD-7114	11.8806
MCF7	ESCA	ZD-7114	11.1628
MCF7	GBM_	ZD-7114	10.2569
MCF7	KICH	ZD-7114	10.436
MCF7	KIRP	ZD-7114	12.1298
MCF7	PAAD	ZD-7114	10.6287
MCF7	READ	ZD-7114	12.8335
MCF7	BLCA	probenecid	12.4938
MCF7	BRCA	probenecid	11.5774
MCF7	COAD	probenecid	19.0844
MCF7	HNSC	probenecid	9.94578
MCF7	KIRC	probenecid	13.1397
MCF7	LUAD	probenecid	11.1367
MCF7	PRAD	probenecid	11.1337
MCF7	STAD	probenecid	12.9249
MCF7	THCA	probenecid	11.1323
MCF7	UCEC	probenecid	15.3106
MCF7	LIHC	probenecid	12.1035
MCF7	LUSC	probenecid	9.82436
MCF7	CESC	probenecid	12.1284
MCF7	ESCA	probenecid	11.2449
MCF7	GBM_	probenecid	13.5609
MCF7	KICH	probenecid	12.5948
MCF7	KIRP	probenecid	10.8513
MCF7	PAAD	probenecid	15.9109
MCF7	READ	probenecid	12.0035
MCF7	BLCA	valsartan	12.7697
MCF7	BRCA	valsartan	14.2348
MCF7	COAD	valsartan	13.248
MCF7	HNSC	valsartan	15.135
MCF7	KIRC	valsartan	13.3141
MCF7	LUAD	valsartan	10.9312
MCF7	PRAD	valsartan	14.4407
MCF7	STAD	valsartan	12.2071
MCF7	THCA	valsartan	14.5472
MCF7	UCEC	valsartan	10.5255
MCF7	LIHC	valsartan	14.1372
MCF7	LUSC	valsartan	13.127
MCF7	CESC	valsartan	14.3856
MCF7	ESCA	valsartan	13.3124
MCF7	GBM_	valsartan	14.9385
MCF7	KICH	valsartan	14.8872
MCF7	KIRP	valsartan	14.3677
MCF7	PAAD	valsartan	14.1685
MCF7	READ	valsartan	17.2337
MCF7	BLCA	GSK-1070916	13.7485
MCF7	BRCA	GSK-1070916	20.9796
MCF7	COAD	GSK-1070916	13.7387
MCF7	HNSC	GSK-1070916	19.1813
MCF7	KIRC	GSK-1070916	15.7074
MCF7	LUAD	GSK-1070916	17.0525
MCF7	PRAD	GSK-1070916	16.6719
MCF7	STAD	GSK-1070916	16.6265
MCF7	THCA	GSK-1070916	13.9919
MCF7	UCEC	GSK-1070916	13.7144
MCF7	LIHC	GSK-1070916	10.0576
MCF7	LUSC	GSK-1070916	15.9815
MCF7	CESC	GSK-1070916	16.5797
MCF7	ESCA	GSK-1070916	15.3753
MCF7	GBM_	GSK-1070916	15.6702
MCF7	KICH	GSK-1070916	15.8518
MCF7	KIRP	GSK-1070916	15.3318
MCF7	PAAD	GSK-1070916	11.5688
MCF7	READ	GSK-1070916	11.8218
MCF7	BLCA	rociletinib	7.97679
MCF7	BRCA	rociletinib	6.23975
MCF7	COAD	rociletinib	6.86349
MCF7	HNSC	rociletinib	6.89069
MCF7	KIRC	rociletinib	6.79089
MCF7	LUAD	rociletinib	7.05667
MCF7	PRAD	rociletinib	7.71222
MCF7	STAD	rociletinib	5.62099
MCF7	THCA	rociletinib	6.80484
MCF7	UCEC	rociletinib	7.37685
MCF7	LIHC	rociletinib	9.29219
MCF7	LUSC	rociletinib	8.13301
MCF7	CESC	rociletinib	7.06231
MCF7	ESCA	rociletinib	7.76819
MCF7	GBM_	rociletinib	8.27861
MCF7	KICH	rociletinib	6.63982
MCF7	KIRP	rociletinib	6.44044
MCF7	PAAD	rociletinib	7.05867
MCF7	READ	rociletinib	7.25828
MCF7	BLCA	mibampator	15.3045
MCF7	BRCA	mibampator	11.7096
MCF7	COAD	mibampator	16.8072
MCF7	HNSC	mibampator	11.7979
MCF7	KIRC	mibampator	11.7399
MCF7	LUAD	mibampator	12.3207
MCF7	PRAD	mibampator	12.5491
MCF7	STAD	mibampator	12.2268
MCF7	THCA	mibampator	11.8825
MCF7	UCEC	mibampator	10.5592
MCF7	LIHC	mibampator	12.5721
MCF7	LUSC	mibampator	14.0772
MCF7	CESC	mibampator	10.7629
MCF7	ESCA	mibampator	10.9012
MCF7	GBM_	mibampator	13.6361
MCF7	KICH	mibampator	12.7516
MCF7	KIRP	mibampator	14.2828
MCF7	PAAD	mibampator	11.7436
MCF7	READ	mibampator	13.7404
MCF7	BLCA	taselisib	13.365
MCF7	BRCA	taselisib	14.2637
MCF7	COAD	taselisib	21.7523
MCF7	HNSC	taselisib	13.0048
MCF7	KIRC	taselisib	23.814
MCF7	LUAD	taselisib	14.2618
MCF7	PRAD	taselisib	13.3422
MCF7	STAD	taselisib	17.4337
MCF7	THCA	taselisib	14.0107
MCF7	UCEC	taselisib	14.0457
MCF7	LIHC	taselisib	17.746
MCF7	LUSC	taselisib	14.8546
MCF7	CESC	taselisib	18.8732
MCF7	ESCA	taselisib	13.2866
MCF7	GBM_	taselisib	18.9806
MCF7	KICH	taselisib	15.9892
MCF7	KIRP	taselisib	18.6772
MCF7	PAAD	taselisib	22.4177
MCF7	READ	taselisib	16.1052
MCF7	BLCA	CTS-1027	10.006
MCF7	BRCA	CTS-1027	9.7082
MCF7	COAD	CTS-1027	10.6267
MCF7	HNSC	CTS-1027	10.4785
MCF7	KIRC	CTS-1027	10.9616
MCF7	LUAD	CTS-1027	9.00293
MCF7	PRAD	CTS-1027	12.29
MCF7	STAD	CTS-1027	11.2537
MCF7	THCA	CTS-1027	10.51
MCF7	UCEC	CTS-1027	9.5306
MCF7	LIHC	CTS-1027	12.3097
MCF7	LUSC	CTS-1027	10.1917
MCF7	CESC	CTS-1027	9.21638
MCF7	ESCA	CTS-1027	12.786
MCF7	GBM_	CTS-1027	10.506
MCF7	KICH	CTS-1027	10.5247
MCF7	KIRP	CTS-1027	10.4089
MCF7	PAAD	CTS-1027	11.9908
MCF7	READ	CTS-1027	10.6445
MCF7	BLCA	pitavastatin	10.5029
MCF7	BRCA	pitavastatin	18.571
MCF7	COAD	pitavastatin	9.43602
MCF7	HNSC	pitavastatin	12.4494
MCF7	KIRC	pitavastatin	13.3554
MCF7	LUAD	pitavastatin	18.391
MCF7	PRAD	pitavastatin	13.8101
MCF7	STAD	pitavastatin	12.0932
MCF7	THCA	pitavastatin	11.588
MCF7	UCEC	pitavastatin	17.0106
MCF7	LIHC	pitavastatin	13.2094
MCF7	LUSC	pitavastatin	14.8059
MCF7	CESC	pitavastatin	17.5065
MCF7	ESCA	pitavastatin	18.2179
MCF7	GBM_	pitavastatin	10.6747
MCF7	KICH	pitavastatin	12.4178
MCF7	KIRP	pitavastatin	10.5314
MCF7	PAAD	pitavastatin	14.4078
MCF7	READ	pitavastatin	15.1023
MCF7	BLCA	efatutazone	6.61317
MCF7	BRCA	efatutazone	6.14289
MCF7	COAD	efatutazone	6.15065
MCF7	HNSC	efatutazone	6.50194
MCF7	KIRC	efatutazone	8.44755
MCF7	LUAD	efatutazone	8.82018
MCF7	PRAD	efatutazone	7.59077
MCF7	STAD	efatutazone	6.56882
MCF7	THCA	efatutazone	9.42981
MCF7	UCEC	efatutazone	7.28393
MCF7	LIHC	efatutazone	7.73514
MCF7	LUSC	efatutazone	7.30761
MCF7	CESC	efatutazone	7.25067
MCF7	ESCA	efatutazone	7.37958
MCF7	GBM_	efatutazone	6.28368
MCF7	KICH	efatutazone	6.80866
MCF7	KIRP	efatutazone	6.6401
MCF7	PAAD	efatutazone	8.43341
MCF7	READ	efatutazone	8.85377
MCF7	BLCA	mubritinib	10.5687
MCF7	BRCA	mubritinib	12.9833
MCF7	COAD	mubritinib	10.6216
MCF7	HNSC	mubritinib	10.123
MCF7	KIRC	mubritinib	12.6507
MCF7	LUAD	mubritinib	14.7054
MCF7	PRAD	mubritinib	9.14597
MCF7	STAD	mubritinib	11.7268
MCF7	THCA	mubritinib	12.1437
MCF7	UCEC	mubritinib	12.7333
MCF7	LIHC	mubritinib	12.1947
MCF7	LUSC	mubritinib	11.1171
MCF7	CESC	mubritinib	14.2261
MCF7	ESCA	mubritinib	12.7527
MCF7	GBM_	mubritinib	10.2719
MCF7	KICH	mubritinib	13.5405
MCF7	KIRP	mubritinib	15.3676
MCF7	PAAD	mubritinib	12.5922
MCF7	READ	mubritinib	13.9135
MCF7	BLCA	ENMD-2076	11.0174
MCF7	BRCA	ENMD-2076	13.5153
MCF7	COAD	ENMD-2076	11.0048
MCF7	HNSC	ENMD-2076	16.1216
MCF7	KIRC	ENMD-2076	13.6499
MCF7	LUAD	ENMD-2076	14.9868
MCF7	PRAD	ENMD-2076	10.262
MCF7	STAD	ENMD-2076	12.7418
MCF7	THCA	ENMD-2076	11.948
MCF7	UCEC	ENMD-2076	17.6162
MCF7	LIHC	ENMD-2076	12.469
MCF7	LUSC	ENMD-2076	14.8728
MCF7	CESC	ENMD-2076	11.9048
MCF7	ESCA	ENMD-2076	12.6107
MCF7	GBM_	ENMD-2076	12.5372
MCF7	KICH	ENMD-2076	14.819
MCF7	KIRP	ENMD-2076	14.0205
MCF7	PAAD	ENMD-2076	12.1412
MCF7	READ	ENMD-2076	8.9376
MCF7	BLCA	irinotecan	5.19274
MCF7	BRCA	irinotecan	8.52708
MCF7	COAD	irinotecan	6.37519
MCF7	HNSC	irinotecan	7.12744
MCF7	KIRC	irinotecan	6.98594
MCF7	LUAD	irinotecan	5.55734
MCF7	PRAD	irinotecan	7.26316
MCF7	STAD	irinotecan	6.53706
MCF7	THCA	irinotecan	8.02233
MCF7	UCEC	irinotecan	5.43008
MCF7	LIHC	irinotecan	9.43054
MCF7	LUSC	irinotecan	5.4832
MCF7	CESC	irinotecan	8.67121
MCF7	ESCA	irinotecan	10.6724
MCF7	GBM_	irinotecan	8.11002
MCF7	KICH	irinotecan	7.86455
MCF7	KIRP	irinotecan	6.29328
MCF7	PAAD	irinotecan	6.64104
MCF7	READ	irinotecan	9.54938
MCF7	BLCA	TH-302	13.3048
MCF7	BRCA	TH-302	8.53252
MCF7	COAD	TH-302	13.9953
MCF7	HNSC	TH-302	12.6592
MCF7	KIRC	TH-302	16.9415
MCF7	LUAD	TH-302	11.2461
MCF7	PRAD	TH-302	12.4897
MCF7	STAD	TH-302	9.9771
MCF7	THCA	TH-302	12.5437
MCF7	UCEC	TH-302	12.1748
MCF7	LIHC	TH-302	13.4956
MCF7	LUSC	TH-302	9.15823
MCF7	CESC	TH-302	12.8819
MCF7	ESCA	TH-302	11.0911
MCF7	GBM_	TH-302	9.28538
MCF7	KICH	TH-302	10.3392
MCF7	KIRP	TH-302	12.1603
MCF7	PAAD	TH-302	10.8753
MCF7	READ	TH-302	13.8496
MCF7	BLCA	GSK-J2	5.07774
MCF7	BRCA	GSK-J2	5.96025
MCF7	COAD	GSK-J2	5.0231
MCF7	HNSC	GSK-J2	10.451
MCF7	KIRC	GSK-J2	7.32271
MCF7	LUAD	GSK-J2	8.40734
MCF7	PRAD	GSK-J2	10.9595
MCF7	STAD	GSK-J2	8.04807
MCF7	THCA	GSK-J2	6.23633
MCF7	UCEC	GSK-J2	8.76994
MCF7	LIHC	GSK-J2	7.90023
MCF7	LUSC	GSK-J2	6.63311
MCF7	CESC	GSK-J2	5.05054
MCF7	ESCA	GSK-J2	5.85785
MCF7	GBM_	GSK-J2	4.90127
MCF7	KICH	GSK-J2	4.8845
MCF7	KIRP	GSK-J2	6.389
MCF7	PAAD	GSK-J2	5.43606
MCF7	READ	GSK-J2	6.86718
MCF7	BLCA	tazarotene	10.6053
MCF7	BRCA	tazarotene	11.481
MCF7	COAD	tazarotene	9.40925
MCF7	HNSC	tazarotene	10.011
MCF7	KIRC	tazarotene	9.39782
MCF7	LUAD	tazarotene	15.6862
MCF7	PRAD	tazarotene	11.079
MCF7	STAD	tazarotene	11.8545
MCF7	THCA	tazarotene	10.0723
MCF7	UCEC	tazarotene	11.3632
MCF7	LIHC	tazarotene	12.7255
MCF7	LUSC	tazarotene	14.0262
MCF7	CESC	tazarotene	9.28764
MCF7	ESCA	tazarotene	11.4092
MCF7	GBM_	tazarotene	8.82566
MCF7	KICH	tazarotene	10.018
MCF7	KIRP	tazarotene	10.8935
MCF7	PAAD	tazarotene	10.0065
MCF7	READ	tazarotene	9.32993
MCF7	BLCA	palbociclib	10.5096
MCF7	BRCA	palbociclib	11.0598
MCF7	COAD	palbociclib	10.8361
MCF7	HNSC	palbociclib	11.3312
MCF7	KIRC	palbociclib	8.29538
MCF7	LUAD	palbociclib	11.5684
MCF7	PRAD	palbociclib	10.0896
MCF7	STAD	palbociclib	8.01898
MCF7	THCA	palbociclib	7.54456
MCF7	UCEC	palbociclib	8.68967
MCF7	LIHC	palbociclib	7.9442
MCF7	LUSC	palbociclib	8.55417
MCF7	CESC	palbociclib	10.8982
MCF7	ESCA	palbociclib	11.0406
MCF7	GBM_	palbociclib	8.73723
MCF7	KICH	palbociclib	9.01018
MCF7	KIRP	palbociclib	10.9216
MCF7	PAAD	palbociclib	7.92689
MCF7	READ	palbociclib	7.24065
MCF7	BLCA	amonafide	19.9826
MCF7	BRCA	amonafide	15.6489
MCF7	COAD	amonafide	19.1178
MCF7	HNSC	amonafide	15.5914
MCF7	KIRC	amonafide	16.844
MCF7	LUAD	amonafide	14.7318
MCF7	PRAD	amonafide	12.6635
MCF7	STAD	amonafide	16.6562
MCF7	THCA	amonafide	19.3171
MCF7	UCEC	amonafide	13.5938
MCF7	LIHC	amonafide	15.6977
MCF7	LUSC	amonafide	18.5155
MCF7	CESC	amonafide	14.5669
MCF7	ESCA	amonafide	15.0107
MCF7	GBM_	amonafide	19.6042
MCF7	KICH	amonafide	20.498
MCF7	KIRP	amonafide	26.5454
MCF7	PAAD	amonafide	15.8556
MCF7	READ	amonafide	17.1489
MCF7	BLCA	zaleplon	12.4954
MCF7	BRCA	zaleplon	14.6327
MCF7	COAD	zaleplon	14.8556
MCF7	HNSC	zaleplon	9.44381
MCF7	KIRC	zaleplon	12.8759
MCF7	LUAD	zaleplon	15.5486
MCF7	PRAD	zaleplon	10.4887
MCF7	STAD	zaleplon	11.1372
MCF7	THCA	zaleplon	11.1011
MCF7	UCEC	zaleplon	10.1188
MCF7	LIHC	zaleplon	11.9151
MCF7	LUSC	zaleplon	11.1056
MCF7	CESC	zaleplon	14.1433
MCF7	ESCA	zaleplon	14.4236
MCF7	GBM_	zaleplon	12.0702
MCF7	KICH	zaleplon	14.7043
MCF7	KIRP	zaleplon	12.0594
MCF7	PAAD	zaleplon	12.251
MCF7	READ	zaleplon	14.5381
MCF7	BLCA	isoconazole	15.1401
MCF7	BRCA	isoconazole	9.90066
MCF7	COAD	isoconazole	11.8531
MCF7	HNSC	isoconazole	10.1941
MCF7	KIRC	isoconazole	13.2267
MCF7	LUAD	isoconazole	9.70886
MCF7	PRAD	isoconazole	11.4158
MCF7	STAD	isoconazole	13.9368
MCF7	THCA	isoconazole	14.1861
MCF7	UCEC	isoconazole	11.2277
MCF7	LIHC	isoconazole	11.0977
MCF7	LUSC	isoconazole	15.934
MCF7	CESC	isoconazole	10.5205
MCF7	ESCA	isoconazole	7.27455
MCF7	GBM_	isoconazole	12.7215
MCF7	KICH	isoconazole	13.1181
MCF7	KIRP	isoconazole	11.1948
MCF7	PAAD	isoconazole	10.9899
MCF7	READ	isoconazole	15.5663
MCF7	BLCA	betahistine	10.014
MCF7	BRCA	betahistine	8.5398
MCF7	COAD	betahistine	10.606
MCF7	HNSC	betahistine	8.17871
MCF7	KIRC	betahistine	11.8495
MCF7	LUAD	betahistine	8.96031
MCF7	PRAD	betahistine	10.0836
MCF7	STAD	betahistine	9.88806
MCF7	THCA	betahistine	10.2333
MCF7	UCEC	betahistine	7.6311
MCF7	LIHC	betahistine	12.4132
MCF7	LUSC	betahistine	11.017
MCF7	CESC	betahistine	10.6453
MCF7	ESCA	betahistine	11.2647
MCF7	GBM_	betahistine	10.987
MCF7	KICH	betahistine	10.1342
MCF7	KIRP	betahistine	9.77442
MCF7	PAAD	betahistine	10.185
MCF7	READ	betahistine	10.6559
MCF7	BLCA	etoposide	10.0901
MCF7	BRCA	etoposide	12.2365
MCF7	COAD	etoposide	10.6528
MCF7	HNSC	etoposide	13.0137
MCF7	KIRC	etoposide	15.9608
MCF7	LUAD	etoposide	10.6649
MCF7	PRAD	etoposide	10.7224
MCF7	STAD	etoposide	10.8601
MCF7	THCA	etoposide	11.1341
MCF7	UCEC	etoposide	16.1608
MCF7	LIHC	etoposide	11.0139
MCF7	LUSC	etoposide	8.07793
MCF7	CESC	etoposide	16.5846
MCF7	ESCA	etoposide	15.7027
MCF7	GBM_	etoposide	10.1932
MCF7	KICH	etoposide	11.846
MCF7	KIRP	etoposide	14.9938
MCF7	PAAD	etoposide	11.9766
MCF7	READ	etoposide	10.8396
MCF7	BLCA	BMS-299897	18.3721
MCF7	BRCA	BMS-299897	16.1207
MCF7	COAD	BMS-299897	15.5804
MCF7	HNSC	BMS-299897	16.4645
MCF7	KIRC	BMS-299897	17.5757
MCF7	LUAD	BMS-299897	15.103
MCF7	PRAD	BMS-299897	20.293
MCF7	STAD	BMS-299897	14.9321
MCF7	THCA	BMS-299897	18.631
MCF7	UCEC	BMS-299897	16.808
MCF7	LIHC	BMS-299897	14.679
MCF7	LUSC	BMS-299897	15.7384
MCF7	CESC	BMS-299897	16.9345
MCF7	ESCA	BMS-299897	14.9912
MCF7	GBM_	BMS-299897	14.5671
MCF7	KICH	BMS-299897	13.3532
MCF7	KIRP	BMS-299897	15.7617
MCF7	PAAD	BMS-299897	16.4914
MCF7	READ	BMS-299897	15.6677
MCF7	BLCA	ZK-811752	11.0411
MCF7	BRCA	ZK-811752	9.37056
MCF7	COAD	ZK-811752	13.5048
MCF7	HNSC	ZK-811752	11.0288
MCF7	KIRC	ZK-811752	11.3626
MCF7	LUAD	ZK-811752	10.9741
MCF7	PRAD	ZK-811752	10.0098
MCF7	STAD	ZK-811752	11.2551
MCF7	THCA	ZK-811752	10.9033
MCF7	UCEC	ZK-811752	11.8424
MCF7	LIHC	ZK-811752	16.6312
MCF7	LUSC	ZK-811752	11.5489
MCF7	CESC	ZK-811752	9.46217
MCF7	ESCA	ZK-811752	10.534
MCF7	GBM_	ZK-811752	11.6657
MCF7	KICH	ZK-811752	10.8081
MCF7	KIRP	ZK-811752	11.9292
MCF7	PAAD	ZK-811752	11.1223
MCF7	READ	ZK-811752	11.4883
MCF7	BLCA	ixazomib-citrate	28.904
MCF7	BRCA	ixazomib-citrate	39.2044
MCF7	COAD	ixazomib-citrate	30.3132
MCF7	HNSC	ixazomib-citrate	38.6117
MCF7	KIRC	ixazomib-citrate	36.2934
MCF7	LUAD	ixazomib-citrate	48.1308
MCF7	PRAD	ixazomib-citrate	40.5758
MCF7	STAD	ixazomib-citrate	28.7881
MCF7	THCA	ixazomib-citrate	41.7827
MCF7	UCEC	ixazomib-citrate	29.7732
MCF7	LIHC	ixazomib-citrate	37.468
MCF7	LUSC	ixazomib-citrate	30.7061
MCF7	CESC	ixazomib-citrate	42.4443
MCF7	ESCA	ixazomib-citrate	41.5814
MCF7	GBM_	ixazomib-citrate	28.8856
MCF7	KICH	ixazomib-citrate	32.1709
MCF7	KIRP	ixazomib-citrate	32.4599
MCF7	PAAD	ixazomib-citrate	34.676
MCF7	READ	ixazomib-citrate	37.3986
MCF7	BLCA	SNX-2112	24.2079
MCF7	BRCA	SNX-2112	17.8833
MCF7	COAD	SNX-2112	17.2933
MCF7	HNSC	SNX-2112	16.2028
MCF7	KIRC	SNX-2112	18.966
MCF7	LUAD	SNX-2112	23.6188
MCF7	PRAD	SNX-2112	14.5808
MCF7	STAD	SNX-2112	20.6945
MCF7	THCA	SNX-2112	23.9417
MCF7	UCEC	SNX-2112	19.4184
MCF7	LIHC	SNX-2112	12.1908
MCF7	LUSC	SNX-2112	22.3263
MCF7	CESC	SNX-2112	21.1921
MCF7	ESCA	SNX-2112	17.5498
MCF7	GBM_	SNX-2112	19.8936
MCF7	KICH	SNX-2112	30.148
MCF7	KIRP	SNX-2112	18.9092
MCF7	PAAD	SNX-2112	22.8065
MCF7	READ	SNX-2112	22.0873
MCF7	BLCA	suvorexant	8.88721
MCF7	BRCA	suvorexant	9.21917
MCF7	COAD	suvorexant	9.07586
MCF7	HNSC	suvorexant	8.03397
MCF7	KIRC	suvorexant	8.69727
MCF7	LUAD	suvorexant	7.51781
MCF7	PRAD	suvorexant	8.05098
MCF7	STAD	suvorexant	7.43981
MCF7	THCA	suvorexant	7.77231
MCF7	UCEC	suvorexant	8.79217
MCF7	LIHC	suvorexant	8.80504
MCF7	LUSC	suvorexant	8.84293
MCF7	CESC	suvorexant	8.46878
MCF7	ESCA	suvorexant	10.5931
MCF7	GBM_	suvorexant	9.595
MCF7	KICH	suvorexant	9.01514
MCF7	KIRP	suvorexant	7.28674
MCF7	PAAD	suvorexant	10.5578
MCF7	READ	suvorexant	10.2624
MCF7	BLCA	floxuridine	17.5999
MCF7	BRCA	floxuridine	21.666
MCF7	COAD	floxuridine	26.1128
MCF7	HNSC	floxuridine	23.4312
MCF7	KIRC	floxuridine	19.2456
MCF7	LUAD	floxuridine	19.1347
MCF7	PRAD	floxuridine	23.7442
MCF7	STAD	floxuridine	18.7344
MCF7	THCA	floxuridine	30.3655
MCF7	UCEC	floxuridine	25.979
MCF7	LIHC	floxuridine	28.2145
MCF7	LUSC	floxuridine	19.4227
MCF7	CESC	floxuridine	22.963
MCF7	ESCA	floxuridine	23.648
MCF7	GBM_	floxuridine	33.9093
MCF7	KICH	floxuridine	27.8935
MCF7	KIRP	floxuridine	24.4754
MCF7	PAAD	floxuridine	29.5217
MCF7	READ	floxuridine	26.9034
MCF7	BLCA	procaine	10.9258
MCF7	BRCA	procaine	10.7655
MCF7	COAD	procaine	16.598
[truncated: 48,504 more rows]
